# Supplementary material for: Defining bovine CpG epigenetic diversity by analyzing RRBS data from sperm of Montbéliarde and Holstein bulls
Source: Front Cell Dev Biol. 2025 Feb 20;13:1532711. doi: 10.3389/fcell.2025.1532711 (PMC11882585; doi:10.3389/fcell.2025.1532711)
Supplement: Supplementary file 1 [file Table3.xlsx]

## Sheet: Foglio1
Probe	Chromosome	Start	End	Feature	ID	Description	Feature Strand	Type	Feature Orientation	Distance	FDR (Logistic regression p<0.05 after correction. Min obs 10)	Difference (Logistic regression p<0.05 after correction. Min obs 10)	ERX3767377_ERR3765624_H	ERX3767379_ERR3765626_H	ERX3767381_ERR3765628_H	ERX3767383_ERR3765630_H	ERX3767385_ERR3765632_H	ERX3767387_ERR3765634_H	ERX3767389_ERR3765636_H	ERX3767391_ERR3765638_H	ERX3767393_ERR3765640_H	ERX6138345_ERR6511509_M	ERX6138348_ERR6511512_M	ERX6138354_ERR6511518_M	ERX6138364_ERR6511528_M	ERX6138381_ERR6511545_M	ERX6138401_ERR6511565_M	ERX6138410_ERR6511574_M	ERX6138420_ERR6511584_M	ERX6138435_ERR6511599_M1
NC_016145.1:4304782-4304782	NC_016145.1	4304782	4304782	null					Not found	0	1.36026e-30	3.69939	17.8057	17.7157	17.1266	18.049	14.8274	17.7178	13.083	18.1425	18.4992	13.0031	13.6183	13.0655	13.8352	13.7413	11.5262	12.7203	14.0037	14.1588
NC_016145.1:4304783-4304783	NC_016145.1	4304783	4304783	null					Not found	0	1.0994e-21	4.89463	22.0243	23.0501	20.0898	25.4254	21.9264	21.3018	17.619	23.1794	20.7048	21.1037	20.6897	15.066	16.6112	15.6722	14.5966	14.2449	15.6382	17.6471
NC_016145.1:4304855-4304855	NC_016145.1	4304855	4304855	null					Not found	0	2.36407e-29	4.89717	14.2741	17.1228	15.2542	18.0444	11.6954	15.2801	11.209	17.7102	19.171	13.8785	13.7243	9.21687	8.61549	11.7835	8.28729	8.50144	9.93789	11.7414
NC_016145.1:4305281-4305281	NC_016145.1	4305281	4305281	null					Not found	0	0.0128258	3.93171	14.6608	19.5471	15.0943	15.8845	12.2881	19.0104	12.6689	15.4185	17.1717	8.09524	10.515	13.2743	14.5007	12.9758	11.0092	9.89583	12.7013	13.3917
NC_016145.1:4305556-4305556	NC_016145.1	4305556	4305556	null					Not found	0	0.0122148	4.50187	61.7464	62.1005	56.4576	59.0106	55.9772	63.2653	59.1276	62.851	57.9755	56.1856	54.9708	67.7852	54.7018	57.1125	41.958	52.1008	57.5277	55.6522
NC_016145.1:4305892-4305892	NC_016145.1	4305892	4305892	null					Not found	0	0.0005657	18.3964	57.1429	62	71.4286	65.3846	36.8421	51.7241	41.6667	43.3962	35.2941	46.6667	47.8261	21.5054	35.7143	27.4648	23.5294	34.3434	29.7619	32.5
NC_016145.1:4305893-4305893	NC_016145.1	4305893	4305893	null					Not found	0	0	11.2468	36.9531	35.9254	28.1585	37.0968	28.2378	41.2979	36.5937	36.8456	34.6743	23.4254	24.9366	19.1737	29.7664	21.3376	20.1342	23.5072	25.641	26.6398
NC_016145.1:4305896-4305896	NC_016145.1	4305896	4305896	null					Not found	0	2.76447e-38	7.15136	25.7812	22.7061	21.7112	24.5455	19.6605	28.1649	21.2577	24.7651	23.1801	18.8294	17.5779	11.3347	18.6275	15.7601	14.4054	15.2568	19.5138	16.1044
NC_016145.1:4306045-4306045	NC_016145.1	4306045	4306045	null					Not found	0	2.61216e-23	4.06333	16.4547	16.3751	14.6093	17.017	13.3885	15.6698	12.6344	16.117	15.1899	14.8283	15.3623	9.14141	9.41802	10.2931	11.2941	8.10081	10.8728	11.5748
NC_016145.1:4306046-4306046	NC_016145.1	4306046	4306046	null					Not found	0	0	4.32221	16.8198	15.0259	13.9352	15.7242	13.1007	16.2041	11.174	16.0572	15.2221	12.8258	13.1687	8.37097	9.90136	10.5966	10.5227	7.89323	10.3958	10.6882
NC_016145.1:4306115-4306115	NC_016145.1	4306115	4306115	null					Not found	0	0	11.6699	45.5291	37.3603	40.0906	43.014	37.06	45.1424	37.3663	39.8142	37.7513	32.3615	33.7963	21.9819	32.875	25.8625	25.4461	26.4126	30.2011	29.162
NC_016145.1:4306116-4306116	NC_016145.1	4306116	4306116	null					Not found	0	0	11.0982	40.4007	35.6876	34.7455	39.3192	34.5349	41.22	35.5128	38.0208	35.3771	26.8322	29.1067	21.4967	31.5716	23.5855	21.9116	23.1855	28.9957	28.2495
NC_016145.1:4306172-4306172	NC_016145.1	4306172	4306172	null					Not found	0	0	8.19335	32.7124	30.2163	20.6116	33.5329	19.8347	30.6533	28.5619	29.7214	26.3985	25.1095	22.9167	14.0413	24.9766	13.2335	18.6625	15.3363	20.7754	23.451
NC_016145.1:4306173-4306173	NC_016145.1	4306173	4306173	null					Not found	0	0	8.57604	29.9721	28.8968	19.0781	30.2664	19.3288	32.6568	27.4359	28.5059	25.7055	21.2339	20.51	13.5307	23.5384	12.6113	16.3527	14.5029	20.8333	21.5486
NC_016145.1:4306585-4306585	NC_016145.1	4306585	4306585	null					Not found	0	7.08697e-05	11.5833	52.2059	49.6377	50	55.9524	42.8571	46.3576	50.8197	58.0645	55.3398	43.4783	35.9649	34.2466	44.878	41.6949	29.5455	38.5827	45.614	42.9806
NC_016145.1:4306591-4306591	NC_016145.1	4306591	4306591	null					Not found	0	1.36186e-06	12.1938	41.9118	37.3188	35.1852	40.4762	33.8346	55.6291	38.1148	51.6129	36.8932	43.4783	36.8421	19.1781	33.09	26.5837	20.4545	28.3465	28.2051	25.054
NC_016145.1:4306895-4306895	NC_016145.1	4306895	4306895	null					Not found	0	3.84892e-06	4.81897	29.3454	25.2049	22.9167	25.1479	22.4891	26.8421	26.1574	23.7676	24.7098	28.9428	28.595	15.6646	15.5937	15.5652	21.73	16.5254	16.2879	24.3056
NC_016145.1:4306896-4306896	NC_016145.1	4306896	4306896	null					Not found	0	0	4.03187	14.1568	14.4637	12.2545	14.5439	11.367	14.8849	10.4408	13.8794	13.0364	11.0183	10.3057	7.02693	9.99489	9.60519	8.21622	8.0256	9.66993	8.87779
NC_016145.1:4306941-4306941	NC_016145.1	4306941	4306941	null					Not found	0	1.29692e-26	1.8742	9.19271	8.16536	8.16812	8.80649	6.7277	8.31486	6.01284	9.27437	8.07468	7.78443	8.58018	4.97573	5.66499	6.92062	5.78683	5.09315	5.63031	5.43312
NC_016145.1:4307148-4307148	NC_016145.1	4307148	4307148	null					Not found	0	0.000224275	7.31824	34.7639	28.9474	34.8148	36.5079	18.6722	35.4545	25	32.7138	27.3543	31.25	29.7872	22.3684	22.7626	18.7082	22.1053	18.6957	20.9256	21.7617
NC_016145.1:4307157-4307157	NC_016145.1	4307157	4307157	null					Not found	0	0.000849677	4.92744	26.4957	18.0157	20.5882	18.254	13.2231	19.457	13.9108	19.3309	15.1786	15.9722	19.5767	13.7255	11.7761	11.6279	16.8421	10.5932	11.0891	8.90411
NC_016145.1:4985976-4985976	NC_016145.1	4985976	4985976	null					Not found	0	1.07105e-24	5.36411	19.2261	23.4411	23.1823	19.9461	15.9184	23.9014	14.303	23.6823	22.1856	13.9049	15.8215	17.0146	17.6355	15.2486	10.8791	15.9407	15.9222	15.1422
NC_016145.1:4985980-4985980	NC_016145.1	4985980	4985980	null					Not found	0	7.93795e-13	3.86574	18.8406	17.1838	14.2582	16.129	9.73813	17.3961	13.0737	15.2896	15.8409	11.1203	12.4907	11.4603	10.7595	10.8716	12.9412	9.22882	10.8108	13.2751
NC_016145.1:4986003-4986003	NC_016145.1	4986003	4986003	null					Not found	0	2.39087e-08	3.48954	34.62	37.1692	39.4351	31.3172	30.5443	32.6944	25.9928	36.3905	39.7107	25.1613	31.6892	37.2855	34.7783	31.6022	20.7668	27.6419	34.5416	33.0015
NC_016145.1:4986004-4986004	NC_016145.1	4986004	4986004	null					Not found	0	3.18113e-09	4.58794	38.4058	39.4517	40.3272	38.9902	31.5359	38.2932	29.2072	36.7079	41.94	30.0327	32.5444	40.6821	31.1943	31.0056	27.2291	26.6875	37.7734	36.4187
NC_016145.1:4986007-4986007	NC_016145.1	4986007	4986007	null					Not found	0	6.28366e-14	3.64793	12.0773	14.3027	12.7045	13.324	8.81633	13.0197	10.7093	12.1329	12.4215	8.17661	8.87574	9.86602	6.77362	8.37989	8.57927	7.875	8.54871	9.60208
NC_016145.1:4986012-4986012	NC_016145.1	4986012	4986012	null					Not found	0	2.9324e-36	6.71409	24.2169	26.4672	21.5707	19.8925	16.8968	25.0266	15.7641	24.8521	23.3399	16.7262	16.6892	12.7859	16.1576	13.0387	12.2003	16.2662	16.4179	17.318
NC_016145.1:4986013-4986013	NC_016145.1	4986013	4986013	null					Not found	0	4.01553e-25	6.15397	26.3285	26.9368	24.9278	20.6171	19.5918	30.4491	18.2197	27.8764	23.6034	19.4603	20.6514	17.905	20.7665	14.1527	15.8436	18.75	18.5075	17.128
NC_016145.1:4986019-4986019	NC_016145.1	4986019	4986019	null					Not found	0	2.88123e-17	5.48571	31.2802	31.466	28.3927	30.7153	24.3265	31.1816	19.6106	31.7375	30.2861	22.4857	22.3373	23.2034	26.2032	22.6257	19.2862	21.1514	26.6402	25.692
NC_016145.1:4986023-4986023	NC_016145.1	4986023	4986023	null					Not found	0	2.55396e-14	4.133	22.1282	24.7685	19.3074	17.6312	15.6098	23.159	12.304	20.1631	20.6486	15.0646	15.5208	15.8225	17.4085	15.1716	11.0459	15.7407	17.3104	15.4378
NC_016145.1:4986024-4986024	NC_016145.1	4986024	4986024	null					Not found	0	2.4621e-26	6.4666	26.57	25.6257	20.7892	26.087	17.9592	25.2735	19.8887	23.7838	23.5171	17.9068	17.8386	19.7929	16.4884	15.7356	15.3741	14.1427	16.6998	17.316
NC_016145.1:4986038-4986038	NC_016145.1	4986038	4986038	null					Not found	0	2.29402e-23	3.93222	11.8234	10.143	9.91189	9.41358	7.87728	10.9974	7.39726	10.5263	10.9231	6.8932	7.13128	6.25399	6.80412	6.55941	6.42361	3.82387	4.44664	5.28715
NC_016145.1:4986039-4986039	NC_016145.1	4986039	4986039	null					Not found	0	4.65042e-16	3.68247	12.9854	11.9134	11.4976	13.662	10.0655	12.5958	7.79944	13.7558	12.1404	9.43396	9.7109	8.11966	7.58929	6.63551	9.93746	7.26362	7.73092	6.85169
NC_016145.1:4986065-4986065	NC_016145.1	4986065	4986065	null					Not found	0	7.73641e-06	3.25119	19.4326	24.6114	26.5127	26.1468	23.2616	27.2611	18.281	25.1313	25.2487	19.242	19.1903	24.6497	20.9231	21.7016	15.231	20.7972	21.2121	23.6794
NC_016145.1:4986278-4986278	NC_016145.1	4986278	4986278	null					Not found	0	6.41676e-35	6.47394	42.5307	39.786	44.5464	44.5296	37.3489	43.2612	31.8579	43.2099	41.8578	32.6115	33.3599	39.0506	37.8435	37.4735	24.6154	37.1692	36.0747	32.4647
NC_016145.1:4986283-4986283	NC_016145.1	4986283	4986283	null					Not found	0	1.83553e-25	4.66582	22.1915	22.958	24.8982	24.1475	18.9766	26.8698	15.2237	24.8043	24.3223	16.566	17.8742	21.4095	19.9502	18.3587	11.534	18.9801	19.9058	17.8211
NC_016145.1:4986284-4986284	NC_016145.1	4986284	4986284	null					Not found	0	4.52954e-25	4.94091	24.7286	23.4465	26.4968	25.2143	20.4072	27.4473	18.0268	28.3269	24.369	16.658	19.1648	22.6406	19.0744	21.1622	16.7551	19.1714	18.8987	20.4699
NC_016145.1:4986289-4986289	NC_016145.1	4986289	4986289	null					Not found	0	4.31265e-17	3.38508	17.7187	16.9729	15.9736	17.2702	12.8669	18.6047	11.4849	16.4948	16.3678	10.574	11.8421	13.5533	12.4169	14.6125	10.1993	12.5432	13.1381	14.4095
NC_016145.1:4986290-4986290	NC_016145.1	4986290	4986290	null					Not found	0	1.19219e-21	4.05013	19.8915	18.0157	16.4968	20.2712	13.6511	19.195	12.3096	20.4448	18.3007	13.9958	13.3392	15.2416	13.5872	13.9663	11.3136	13.21	13.1346	14.3369
NC_016145.1:4986348-4986348	NC_016145.1	4986348	4986348	null					Not found	0	4.44463e-13	2.12385	7.96901	8.51064	8.42212	9.54039	6.19469	9.52381	5.21739	7.7906	8.66082	5.92817	6.63469	6.93823	5.45606	6.5051	4.23779	5.16975	5.79653	6.04853
NC_016145.1:4986349-4986349	NC_016145.1	4986349	4986349	null					Not found	0	3.54046e-11	2.07838	8.8661	8.62971	7.83939	7.14796	6.38889	9.48543	6.15854	9.32421	9.36819	6.62839	6.1815	7.43494	5.07152	5.1785	5.08346	5.46015	7.45573	6.00875
NC_016145.1:4986353-4986353	NC_016145.1	4986353	4986353	null					Not found	0	0	6.5158	24.7727	27.4938	24.6646	25.6447	20.0491	29.3454	16.479	26.9841	24.8743	16.4502	19.5765	19.6509	16.7154	19.7877	13.3881	18.2412	19.8817	17.9739
NC_016145.1:4986354-4986354	NC_016145.1	4986354	4986354	null					Not found	0	1.98564e-42	6.47414	25.5448	27.3446	25.1605	27.509	21.9319	30.6968	19.655	28.6084	26.5118	18.6785	20.7838	20.7907	18.6279	19.0963	18.0228	19.6295	20.964	18.1021
NC_016145.1:4986376-4986376	NC_016145.1	4986376	4986376	null					Not found	0	3.4879e-28	4.94159	20.8461	21.8816	21.7308	21.4078	16.8916	21.5995	16.2577	21.2355	19.6405	14.9503	16.3445	16.589	14.4915	16.291	12.5796	14.8444	15.3264	15.6
NC_016145.1:4986733-4986733	NC_016145.1	4986733	4986733	null					Not found	0	5.9754e-38	6.75982	28.0691	31.657	27.5033	29.3019	23.9829	31.8787	20.5507	29.1556	30.326	21.2722	21.1111	22.974	21.8882	25.6549	15.9601	22.346	22.32	18.0603
NC_016145.1:4986764-4986764	NC_016145.1	4986764	4986764	null					Not found	0	9.47661e-25	5.88198	30.3903	34.0729	32.3784	33.6842	29.0754	34.2688	25.4032	30.1218	31.9582	23.257	24.8288	27.3065	25.141	27.6507	19.4559	27.4005	27.6864	25.6885
NC_016145.1:4986765-4986765	NC_016145.1	4986765	4986765	null					Not found	0	0.00813165	3.69478	28.3168	30.6122	25.4808	28.0397	23.0894	27.9159	17.4779	29.9859	25.6011	26.4463	23.6036	26.5423	21.3333	13.5274	20.8191	23.5543	23.1844	24.256
NC_016145.1:4986771-4986771	NC_016145.1	4986771	4986771	null					Not found	0	3.14462e-18	3.84465	17.5383	15.5345	16.1569	15.3846	14.2704	19.9558	12.4498	17.4511	17.2574	11.4226	12.8096	13.4373	12.9517	11.6819	9.71993	13.0841	14.6061	11.6838
NC_016145.1:4986772-4986772	NC_016145.1	4986772	4986772	null					Not found	0	1.69892e-13	6.63365	23.5644	21.7984	21.1538	23.3831	19.6748	27.1511	16.8142	22.4894	23.338	18.8406	18.231	13.7733	15.2	12.6712	13.3106	13.5402	17.8771	16.2202
NC_016145.1:4986787-4986787	NC_016145.1	4986787	4986787	null					Not found	0	1.09379e-07	4.00334	15.2778	12.2616	13.4615	17.3697	12.6623	14.5315	11.5044	12.1469	14.9506	15.2263	13.1532	8.46485	7.73333	9.76027	9.89761	6.06488	9.21788	8.61813
NC_016145.1:4986807-4986807	NC_016145.1	4986807	4986807	null					Not found	0	1.65673e-06	3.158	27.7423	29.9105	29.7207	32.0648	24.2926	32.6215	20.4819	30.6025	29.5177	23.2087	24.7652	26.9488	26.8888	28.5833	19.6046	25.8027	29.267	23.4637
NC_016145.1:4986808-4986808	NC_016145.1	4986808	4986808	null					Not found	0	0.000233215	4.27105	35.8416	32.517	33.6538	33.4988	31.8182	32.8872	27.8761	35.1199	31.5417	29.4239	28.4685	25.9684	30.3071	33.8488	25.5102	25.2468	31.0924	26.4487
NC_016145.1:4986812-4986812	NC_016145.1	4986812	4986812	null					Not found	0	5.67336e-24	5.59174	29.0179	31.7511	29.4548	29.4976	23.6645	29.8452	19.357	31.9577	30.0409	20.8637	23.8768	23.1227	25.7277	24.4398	18.5644	22.6503	24.2325	20.7831
NC_016145.1:4986813-4986813	NC_016145.1	4986813	4986813	null					Not found	0	2.37841e-10	6.90997	33.0693	34.6939	33.1731	35.4839	27.2727	38.2409	22.7876	33.5684	32.0621	28.4536	26.8468	25.1076	27.7333	25.5575	20.7483	24.9647	26.6106	22.1397
NC_016145.1:4986818-4986818	NC_016145.1	4986818	4986818	null					Not found	0	6.98314e-16	4.40507	27.2321	27.2679	26.4628	28.0616	21.4209	27.5811	17.2137	28.0804	25.5963	20.3222	20.5304	23.2143	22.3214	22.1577	16.9002	20.899	23.5197	19.4062
NC_016145.1:4986819-4986819	NC_016145.1	4986819	4986819	null					Not found	0	5.72046e-08	5.66532	31.8812	30.4762	30.2885	29.7767	27.7597	32.1224	22.7876	32.7221	30.226	24.0741	26.6667	21.3773	26.5333	25.9005	21.4286	20.7627	27.095	23.2143
NC_016145.1:4986820-4986820	NC_016145.1	4986820	4986820	null					Not found	0	1.19888e-17	5.17692	38.3535	39.1878	39.521	36.872	34.562	38.5862	29.0409	39.3122	37.6019	28.5195	30.5092	37.1004	32.9577	35.0207	24.5672	33.6252	33.6075	30.5376
NC_016145.1:4986821-4986821	NC_016145.1	4986821	4986821	null					Not found	0	1.34339e-06	5.97687	45.1485	44.3537	49.5192	47.1464	39.6104	46.4627	34.5133	49.3653	45.1202	41.1523	36.9369	40.4591	39.6529	43.0532	32.3129	37.7997	37.1508	38.9302
NC_016145.1:4986835-4986835	NC_016145.1	4986835	4986835	null					Not found	0	3.04013e-12	2.82581	13.648	12.19	11.6356	12.8954	10.5235	14.5066	8.43373	13.009	12.2164	8.73635	9.7947	11.3011	8.40376	8.79303	7.42574	9.51547	8.81709	10.8387
NC_016145.1:4986836-4986836	NC_016145.1	4986836	4986836	null					Not found	0	0.000881706	3.244	16.8317	14.6939	15.625	20.5955	15.7468	14.7228	13.0531	15.7969	16.8079	13.9918	14.955	13.6691	10.4	13.8937	10.2041	10.8604	12.2905	14.4131
NC_016145.1:4986844-4986844	NC_016145.1	4986844	4986844	null					Not found	0	8.74847e-12	3.72849	20.3196	20.1262	17.7632	16.7493	18.4278	21.2148	14.2973	19.8007	20.8589	14.6036	14.8459	20.0976	13.9217	14.7558	11.2801	15.9466	14.5743	15.9757
NC_016145.1:4986845-4986845	NC_016145.1	4986845	4986845	null					Not found	0	9.07711e-05	3.99567	25.3465	20.5442	24.7596	26.1194	21.5909	22.4138	18.1416	24.1867	24.5763	23.8683	16.036	17.2166	17.0895	24.5283	17.4061	15.5148	19.5531	20.5052
NC_016145.1:4986855-4986855	NC_016145.1	4986855	4986855	null					Not found	0	0.000132572	1.71062	8.44749	8.74764	8.63487	8.01187	7.12452	9.47368	6.11424	9.64153	8.80163	6.66667	6.4498	8.48781	7.22741	6.69856	4.98721	5.58176	6.86913	6.6335
NC_016145.1:4986856-4986856	NC_016145.1	4986856	4986856	null					Not found	0	7.68852e-05	3.34153	15.9193	11.8541	13.8889	14.7945	13.2246	12.1593	9.20097	11.9935	13.6808	15.7143	12.5257	9.95106	7.48899	9.19765	9.16335	5.57325	7.07692	9.95106
NC_016145.1:4986858-4986858	NC_016145.1	4986858	4986858	null					Not found	0	3.78351e-44	4.74552	21.3418	21.7685	23.9737	21.4845	19.0104	23.8816	15.4119	23.4669	24.7729	16.0635	19.3635	19.9173	17.0761	18.2583	12.069	16.0801	16.3895	17.1856
NC_016145.1:4986859-4986859	NC_016145.1	4986859	4986859	null					Not found	0	4.71364e-08	6.14593	27.5229	26.0938	28.9326	28.3747	25.641	28.3582	23.1144	26.6667	28.7829	29.3556	23.8683	19.7044	20.09	22.9249	14.5923	19.52	17.757	20.3612
NC_016145.1:4986875-4986875	NC_016145.1	4986875	4986875	null					Not found	0	6.39845e-26	1.99906	6.62031	6.45239	5.40275	6.47897	4.37597	8.08496	4.62734	7.70274	6.85786	5.1595	5.92938	5.07893	3.1829	3.90244	4.74326	3.1063	3.28885	4.22018
NC_016145.1:4986876-4986876	NC_016145.1	4986876	4986876	null					Not found	0	1.79089e-09	2.09513	7.64064	6.46732	6.76533	6.01719	5.95065	9.04716	5.17898	7.42414	6.52604	6.21814	6.72334	4.30622	4.22535	4.07643	5.21437	2.8103	3.73711	4.85
NC_016145.1:4986880-4986880	NC_016145.1	4986880	4986880	null					Not found	0	3.02313e-37	2.52568	6.711	6.30847	7.69483	7.02171	5.54117	8.39329	5.15719	7.81123	6.98254	4.5215	5.66541	3.87252	4.417	4.19022	3.30722	4.01938	4.14681	4.75025
NC_016145.1:4986881-4986881	NC_016145.1	4986881	4986881	null					Not found	0	8.87167e-19	3.25858	10.5793	8.34492	9.40803	8.21394	8.70827	10.5973	6.47372	10.3292	8.63546	7.14286	8.65533	5.64054	4.27975	5.81741	5.21437	4.13739	6.37066	4.7047
NC_016145.1:4986891-4986891	NC_016145.1	4986891	4986891	null					Not found	0	1.27249e-34	3.13331	11.1245	11.6603	11.5259	11.9742	8.42187	11.9602	8.19788	12.3407	11.8454	6.91091	8.93135	7.88211	9.07579	7.64133	5.52655	7.97948	8.53804	8.36564
NC_016145.1:4986892-4986892	NC_016145.1	4986892	4986892	null					Not found	0	4.18448e-08	2.86522	14.3577	14.6732	14.2706	13.6581	11.0305	17.9981	10.7551	13.9715	13.7475	13.7615	13.2148	12.1648	10.12	10.1062	9.375	8.59375	10.2894	11.05
NC_016145.1:4986922-4986922	NC_016145.1	4986922	4986922	null					Not found	0	1.56017e-32	2.45516	9.1954	7.51681	7.76794	7.37343	6.33273	9.49106	5.20538	7.34894	7.1875	5.4384	6.70567	4.28229	4.46556	4.67563	5.39365	4.36022	4.72103	5.28033
NC_016145.1:4986923-4986923	NC_016145.1	4986923	4986923	null					Not found	0	2.72479e-12	2.82303	12.3103	10.0281	11.2051	9.25747	8.35165	11.39	7.52688	10.143	7.70252	9.52869	8.8697	5.77478	5.66929	5.38922	9.88372	4.47059	5.69211	7.22952
NC_016145.1:4986935-4986935	NC_016145.1	4986935	4986935	null					Not found	0	0	4.28799	17.4242	14.6089	15.7808	17.1827	12.9393	17.969	11.9377	16.0403	14.4778	10.7936	11.6341	10.9284	10.5589	11.9618	10.5929	12.2035	10.0119	11.0839
NC_016145.1:4986936-4986936	NC_016145.1	4986936	4986936	null					Not found	0	1.04406e-27	5.42567	20.1511	17.8845	16.7019	17.765	14.7422	20.1155	14.0244	19.1737	15.5776	13.5576	12.983	13.6842	10.4025	12.0119	10.4167	9.60187	11.8971	12.75
NC_016145.1:4986942-4986942	NC_016145.1	4986942	4986942	null					Not found	0	0	6.24063	39.4848	40.2744	40.7347	42.0265	35.4671	41.7469	31.0308	42.0321	40.0876	29.9112	31.6093	33.8931	32.3816	34.9825	26.123	36.1666	36.0734	35.5787
NC_016145.1:4986943-4986943	NC_016145.1	4986943	4986943	null					Not found	0	6.23154e-21	6.9903	41.8136	43.4238	42.4947	40.6877	36.8459	42.623	30.8689	42.5986	42.8666	30.7143	34.3653	35.728	31.692	35.51	25.8782	37.098	35.2789	35.0453
NC_016145.1:4986958-4986958	NC_016145.1	4986958	4986958	null					Not found	0	1.18281e-31	4.68767	32.1993	31.7755	32.1628	32.3459	28.6161	33.8843	22.7305	33.3424	32.8321	23.0512	26.2725	27.7873	27.4286	27.0866	19.5453	28.8407	29.619	28.0687
NC_016145.1:4986959-4986959	NC_016145.1	4986959	4986959	null					Not found	0	3.27288e-24	6.81519	38.2997	32.2401	34.5666	34.766	33.0428	35.6112	25.7622	34.9258	36.0634	28.1346	27.6662	29.4455	27.1018	28.8625	19.467	25.2147	29.0488	29
NC_016145.1:4986962-4986962	NC_016145.1	4986962	4986962	null					Not found	0	1.64223e-36	4.56563	24.6737	25.0963	24.4751	27.0316	22.8847	29.2641	17.8533	26.6685	25.7822	17.6013	19.627	22.3517	20.3285	21.7849	14.3543	22.485	23.1632	20.9431
NC_016145.1:4986963-4986963	NC_016145.1	4986963	4986963	null					Not found	0	9.76086e-13	4.67918	27.1201	26.444	30.7611	28.1757	25.8533	28.0077	20.5793	26.856	28.7129	23.3435	23.9753	25.3346	22.2338	22.6655	15.9907	21.936	23.9075	21.0105
NC_016145.1:4986986-4986986	NC_016145.1	4986986	4986986	null					Not found	0	7.44743e-08	1.51103	9.92838	9.72152	11.8135	11.3398	10.3328	11.5907	9.47446	11.8631	11.886	9.50531	10.173	12.0629	7.83303	11.6945	6.28105	7.52383	8.90678	10.3705
NC_016145.1:4986987-4986987	NC_016145.1	4986987	4986987	null					Not found	0	0.00944547	1.61513	16.091	15.4596	16.4021	15.5172	13.1828	16.3127	11.8411	13.5538	15.7058	14.9132	15.9443	19.0613	11.0471	14.8447	11.525	8.99844	10.5707	12.6252
NC_016145.1:4986993-4986993	NC_016145.1	4986993	4986993	null					Not found	0	4.39301e-31	3.50281	19.111	18.2025	18.8146	18.82	17.3169	18.4722	12.9056	19.1917	19.6677	13.2558	15.451	16.2925	15.1002	15.1149	13.224	12.972	15.21	14.3564
NC_016145.1:4986994-4986994	NC_016145.1	4986994	4986994	null					Not found	0	0.00232798	2.06783	18.3834	17.5078	16.1706	18.3784	14.0966	19.6568	13.3015	18.4971	18.3646	14.6743	15.4232	17.0163	16.3606	15.9411	10.8756	13.5935	16.3176	15.5443
NC_016145.1:4987035-4987035	NC_016145.1	4987035	4987035	null					Not found	0	0.000175681	1.01652	8.07703	7.85601	9.77328	9.4483	7.29313	9.84472	6.79896	10.7843	10.2853	6.43577	6.93655	10.3526	8.24345	7.95862	7.26004	8.17061	7.09802	8.5567
NC_016145.1:4987036-4987036	NC_016145.1	4987036	4987036	null					Not found	0	1.17537e-05	1.92733	10.5866	10.4115	12.5867	9.991	9.00662	11.0156	7.03072	12.3956	11.3271	9.67049	11.3029	11.1111	7.48015	7.97546	7.18894	6.54088	7.50122	8.23429
NC_016145.1:4987046-4987046	NC_016145.1	4987046	4987046	null					Not found	0	8.36694e-25	2.13485	8.45556	8.71435	7.41194	8.22869	5.17443	8.63891	6.38229	8.92083	7.45878	6.73401	6.09091	6.01093	5.70547	6.47781	3.74126	4.26955	5.43085	5.71134
NC_016145.1:4987047-4987047	NC_016145.1	4987047	4987047	null					Not found	0	1.57233e-15	2.93454	11.4724	11.4572	10.8359	12.5095	9.19176	10.9677	7.19298	11.2869	11.0991	8.76437	9.64863	8.94246	7.19064	7.91168	6.00739	6.74228	6.50049	7.89474
NC_016145.1:4987059-4987059	NC_016145.1	4987059	4987059	null					Not found	0	0	5.4904	21.5101	20.6701	20.332	19.977	16.5237	22.7759	13.8711	20.3094	20.498	14.1547	14.722	15.5594	15.3132	14.0851	9.75093	13.1075	15.0014	15.3594
NC_016145.1:4987060-4987060	NC_016145.1	4987060	4987060	null					Not found	0	1.12952e-32	5.66962	21.7633	22.0456	22.0759	20.3957	16.4195	24.0933	13.7588	21.8288	20.7862	15.7441	16.165	18.7695	14.1782	14.2813	11.5312	12.7445	14.4956	14.2311
NC_016145.1:4987093-4987093	NC_016145.1	4987093	4987093	null					Not found	0	3.66769e-29	4.16371	19.9198	22.128	22.1846	23.1651	17.5968	22.5092	14.5653	22.3721	22.1541	15.2346	16.5665	18.2255	15.369	17.3932	11.7398	17.5505	18.2046	18.8379
NC_016145.1:4987094-4987094	NC_016145.1	4987094	4987094	null					Not found	0	6.11507e-10	3.43772	20.184	20.1162	22.0418	22.8788	17.942	23.1314	17.4167	21.6131	20.6452	17.2166	17.4373	17.4048	17.2313	17.382	14.4177	16.0377	19.6394	18.2627
NC_016145.1:4987112-4987112	NC_016145.1	4987112	4987112	null					Not found	0	3.27401e-18	4.01008	30.7692	33.5135	35.2675	33.4738	29.3447	34.7489	23.4387	32.968	33.8105	24.2988	28.7134	34.2795	26.1863	30.6973	18.3166	26.5641	31.0114	31.1767
NC_016145.1:4987113-4987113	NC_016145.1	4987113	4987113	null					Not found	0	5.78366e-07	3.62568	34.4785	32.6121	34.6749	33.3333	27.6517	36.7268	26.4603	33.8259	33.8354	27.6901	27.1054	34.5765	27.4895	31.4531	21.0721	27.3128	32.6023	31.666
NC_016145.1:4987114-4987114	NC_016145.1	4987114	4987114	null					Not found	0	0.00655904	1.64347	23.7968	24.2868	27.0158	25.3731	21.3899	25.7934	18.4488	27.4107	26.9008	20.1402	22.3585	28.7276	22.2512	24.7556	14.9656	21.6484	25.5497	25.2282
NC_016145.1:4987115-4987115	NC_016145.1	4987115	4987115	null					Not found	0	0.0310936	2.16528	28.5187	26.3074	27.9969	24.2424	22.0697	28.866	20.7944	26.846	26.5054	21.3773	23.913	29.0047	22.2687	26.6401	16.2662	21.5637	25.9259	25.6997
NC_016145.1:4987132-4987132	NC_016145.1	4987132	4987132	null					Not found	0	5.59061e-22	4.80296	19.956	17.6779	17.3023	14.9274	15.401	21.6362	12.1677	18.9339	17.4194	11.5858	11.8696	13.257	12.6214	13.8369	12.685	11.8527	12.8136	11.6734
NC_016145.1:4987133-4987133	NC_016145.1	4987133	4987133	null					Not found	0	3.32497e-37	5.7341	20.5792	18.8559	19.55	17.0489	15.7755	21.6041	12.8145	20.1058	18.9423	13.0592	14.9554	13.427	11.9715	13.1919	11.3208	11.4124	11.6667	12.6647
NC_016145.1:4987139-4987139	NC_016145.1	4987139	4987139	null					Not found	0	5.54349e-12	3.07265	11.3611	10.8582	10.4856	9.93104	8.50502	12.7273	6.59211	12.306	10.9286	6.39535	8.05163	5.07365	7.97101	7.57042	8.28157	6.66667	7.5067	8.52403
NC_016145.1:4987140-4987140	NC_016145.1	4987140	4987140	null					Not found	0	0.00198115	2.59354	13.4568	12.1608	8.97959	12.2558	8.37629	14.3541	6.91299	12.2664	11.5646	10.5263	10.3448	7.97546	8.02083	8.38599	9.52381	6.47482	6.4	9.33333
NC_016145.1:4987161-4987161	NC_016145.1	4987161	4987161	null					Not found	0	0.000162431	1.4733	7.62898	6.41791	5.34835	6.06897	4.33175	8.21549	5.41176	6.65557	7	4.39276	4.61255	5.07365	5.97826	4.7552	4.34783	4.5977	4.22252	5.83858
NC_016145.1:4987162-4987162	NC_016145.1	4987162	4987162	null					Not found	0	0.01155	1.7552	8.02469	9.04523	6.93878	9.76909	4.89691	8.46645	4.5292	8.99533	4.89796	7.36842	7.50507	5.82822	3.33333	4.81928	6.19048	4.55635	5.05319	5.11247
NC_016145.1:4987182-4987182	NC_016145.1	4987182	4987182	null					Not found	0	2.08379e-10	3.0143	12.843	12.1687	11.6819	12.3619	8.20106	13.8721	7.41176	11.9021	11.5714	7.17518	8.72772	7.36498	9.30514	9.54225	7.45342	8.16092	8.44504	8.7106
NC_016145.1:4987183-4987183	NC_016145.1	4987183	4987183	null					Not found	0	1.63904e-06	3.75122	16.0494	13.7688	14.2857	14.7687	11.2258	18.2109	11.6945	16.5888	16.0763	12.6316	14.1988	8.58896	9.4693	10.6713	12.8571	9.83213	10.6383	10.0204
NC_016145.1:4987196-4987196	NC_016145.1	4987196	4987196	null					Not found	0	1.76385e-15	2.9215	9.60483	7.21765	9.08451	8	5.91653	9.83827	5.71597	8.65225	7.64832	5.10666	6.02637	3.92799	5.31401	4.93131	4.96894	4.60299	4.49966	6.00687
NC_016145.1:4987197-4987197	NC_016145.1	4987197	4987197	null					Not found	0	1.11645e-13	4.59398	12.963	12.5628	11.6564	11.5453	7.11514	11.1643	8.10489	11.0981	9.12807	7.93651	8.11359	2.14724	6.86785	4.99426	7.61905	6.23501	5.9761	4.10256
NC_016145.1:4987217-4987217	NC_016145.1	4987217	4987217	null					Not found	0	2.81661e-43	14.6377	37.4468	36.7049	33.4869	35.4108	26.1456	35.5556	28.1301	32.2931	31.6252	14.6199	15.445	23.8739	17.4419	17.5115	17.3469	18.75	20.2216	19.8492
NC_016145.1:4987218-4987218	NC_016145.1	4987218	4987218	null					Not found	0	2.45235e-31	16.9477	40.5797	35.1415	33.91	37.3494	28.4635	42.5466	28.4507	37.2315	33.5878	23.7762	18.8235	24.8175	15.5039	19.4737	11.5044	17.4194	12.931	20.4819
NC_016145.1:4987236-4987236	NC_016145.1	4987236	4987236	null					Not found	0	0.0120093	1.77383	6.95035	4.5929	5.52995	4.24929	3.63881	7.36301	3.90244	4.63215	5.84795	3.50877	3.67454	4.01786	3.76812	2.30415	3.06122	2.96053	4.43213	3.01508
NC_016145.1:4987258-4987258	NC_016145.1	4987258	4987258	null					Not found	0	0.000478417	5.82325	28.0193	27.2941	23.5294	27.1084	22.2222	27.0186	22.5352	27.685	25.6997	20.2797	22.9412	19.708	18.5328	22.1053	21.4286	20	17.2414	16.4659
NC_016145.1:4987262-4987262	NC_016145.1	4987262	4987262	null					Not found	0	0.00304395	3.3679	16.5957	16.3712	15.2074	16.0511	9.95962	16.2393	9.5935	16.1247	15.6433	8.45481	10.733	13.8393	13.8728	12.1281	7.57576	10.231	13.3333	11.3065
NC_016145.1:4987281-4987281	NC_016145.1	4987281	4987281	null					Not found	0	3.56351e-06	3.56905	9.87952	8.02603	10.338	6.96379	9.14928	14.0049	7.26817	9.2869	6.96517	4.04412	8.38509	4.89297	12.3404	5.70175	4	3.81232	3.71622	2.86738
NC_016145.1:4987282-4987282	NC_016145.1	4987282	4987282	null					Not found	0	1.34003e-08	3.44544	12.7397	8.5197	10.1423	10.6498	7.07071	9.9844	4.93218	11.479	9.29965	5.02392	10.0193	6.60592	6.92308	4.81771	5.15021	4.81928	4.82759	5.62162
NC_016145.1:4987299-4987299	NC_016145.1	4987299	4987299	null					Not found	0	0.0110773	2.51809	27.5163	27.5815	21.9243	25.2269	20.124	29.2178	17.2856	25.2252	24.9431	20.0136	22.5703	26.1905	21.1176	21.4177	13.3459	22.3451	25.1052	24.276
NC_016145.1:4987309-4987309	NC_016145.1	4987309	4987309	null					Not found	0	0.0241621	1.79234	15.2841	15.7267	13.926	12.4887	11.4865	16.5004	12.2297	13.601	13.8847	11.8483	13.6567	14.1457	11.9171	13.0617	9.92509	9.95575	12.6928	11.7936
NC_016145.1:4987324-4987324	NC_016145.1	4987324	4987324	null					Not found	0	1.20887e-08	5.03135	39.2298	43.6755	42.2956	43.7104	35.6982	44.2146	31.3765	43.5851	40.7127	29.9729	38.0345	40.3361	39.6764	37.5857	25.6075	32.0442	39.986	35.973
NC_016145.1:4987326-4987326	NC_016145.1	4987326	4987326	null					Not found	0	1.30937e-10	4.13862	19.9739	19.1567	21.7767	20.9955	15.991	22.7586	14.9798	19.6525	19.6361	14.2954	16.8475	14.4258	17.4223	17.5171	9.53271	15.0276	17.8446	14.7601
NC_016145.1:4987327-4987327	NC_016145.1	4987327	4987327	null					Not found	0	2.5059e-07	5.49383	26.5027	25.1064	23.9787	25	18.9675	25.585	15.0246	23.0176	23.3945	19.1388	20.2312	15.9091	19.6272	18.9487	11.588	16.0321	18.1818	17.4757
NC_016145.1:4987339-4987339	NC_016145.1	4987339	4987339	null					Not found	0	0.00293829	3.10169	61.9515	63.9246	61.6114	62.2847	56.3523	65.0538	53.9607	61.7098	63.2018	51.2559	59.5131	65.309	56.2905	59.8855	48.2243	60.5759	62.4648	58.6164
NC_016145.1:4987340-4987340	NC_016145.1	4987340	4987340	null					Not found	0	1.08326e-05	5.24686	63.5246	67.8723	66.726	66.7266	65.6566	70.5148	57.6355	67.4009	66.5901	61.8138	59.9229	63.3257	58.6623	62.9461	58.3691	57.9158	63.3103	59.1595
NC_016145.1:4987354-4987354	NC_016145.1	4987354	4987354	null					Not found	0	0.000327837	3.41817	19.146	17.4332	15.5914	20.471	12.5424	21.9048	11.4144	15.5801	17.3763	13.8756	17.6699	16.6287	10.7182	11.5033	10.4072	11.4919	13.1579	15.2432
NC_016145.1:4987639-4987639	NC_016145.1	4987639	4987639	null					Not found	0	0.00755191	7.47641	18.75	18.9873	30.5556	22.8571	11.7647	30.7692	13.3333	12.1212	27.2727	10.3586	16.9725	15.3153	13.9373	15.2174	4.09836	11.5942	16.4948	15.1351
NC_016145.1:4987657-4987657	NC_016145.1	4987657	4987657	null					Not found	0	0.0173817	5.81683	12.1212	11.3924	27.7778	5.55556	5.88235	11.3208	7.77778	15.1515	13.6364	5.57769	7.33945	8.10811	6.96864	8.43137	1.62602	4.34783	7.21649	8.64865
NC_016145.1:4987732-4987732	NC_016145.1	4987732	4987732	null					Not found	0	0	8.2736	26.2295	26.0298	28.1239	27.5503	22.1603	29.4808	18.1105	27.7428	24.9468	18.1167	18.7035	18.414	17.8363	18.6628	12.1466	17.9607	17.4028	16.6689
NC_016145.1:4987736-4987736	NC_016145.1	4987736	4987736	null					Not found	0	2.1714e-38	4.48624	20.3438	18.0538	17.6188	17.493	13.1345	18.7402	13.1086	18.1067	18.8331	12.5386	14.7974	15.1387	11.2459	13.2134	12.7399	10.6477	11.9492	12.7856
NC_016145.1:4987759-4987759	NC_016145.1	4987759	4987759	null					Not found	0	1.0507e-12	3.13014	47.3859	50.4143	48.3741	49.6063	45.1707	50.9381	39.3003	48.4983	52.4272	39.6811	45.2102	52.9854	44.4661	44.8151	36.7629	43.1288	47.2254	49.6688
NC_016145.1:4987760-4987760	NC_016145.1	4987760	4987760	null					Not found	0	1.78532e-08	3.37243	50.9785	54.4178	53.0294	54.9555	47.195	54.617	43.1551	52.0463	55.3747	43.7843	49.8302	56.1201	46.5061	48.8281	40.404	46.2424	50.1552	53.5471
NC_016145.1:4987769-4987769	NC_016145.1	4987769	4987769	null					Not found	0	0	8.93336	44.6523	44.5833	40.68	40.9502	33.799	45.286	31.6864	42.1009	39.7668	30.6897	34.7872	33.4759	30.467	29.4949	26.0545	32.5827	32.4624	33.0905
NC_016145.1:4987778-4987778	NC_016145.1	4987778	4987778	null					Not found	0	3.08653e-37	3.97055	22.6598	23.3914	18.7164	20.5809	16.1051	23.8568	15.1381	21.4136	21.9854	14.5389	17.7472	18.3544	15.9974	15.7653	12.9462	16.2586	18.0441	18.4603
NC_016145.1:4987779-4987779	NC_016145.1	4987779	4987779	null					Not found	0	4.32758e-25	4.28139	26.3007	26.6116	22.9892	25.4454	19.2428	26.4814	19.4102	26.0671	24.3023	19.8146	20.9935	24.923	17.977	19.0077	17.3056	17.7228	20.0849	20.4891
NC_016145.1:4987794-4987794	NC_016145.1	4987794	4987794	null					Not found	0	2.4396e-06	1.30728	6.06495	7.43187	8.09838	8.68597	6.58949	8.02307	4.64992	7.66046	7.62313	6.85636	6.99922	6.91776	5.40891	5.49375	5.36948	4.90528	5.84086	5.27009
NC_016145.1:4987855-4987855	NC_016145.1	4987855	4987855	null					Not found	0	1.28742e-18	4.49274	29.3345	32.2554	30.8813	29.9793	29.9178	34.4377	26.7241	32.6861	34.6729	23.5506	28.4853	34.0764	26.0766	29.0226	19.7398	24.6997	28.4019	26.4014
NC_016145.1:4987856-4987856	NC_016145.1	4987856	4987856	null					Not found	0	1.77309e-20	4.40763	30.2404	33.8199	31.9662	32.5855	29.7443	35.7745	23.9656	32.9319	35.3094	26.2832	28.9874	34.0286	25.3961	27.2852	21.0043	24.915	30.0114	28.7577
NC_016145.1:4987891-4987891	NC_016145.1	4987891	4987891	null					Not found	0	3.1461e-16	2.63609	11.4655	9.53164	8.95415	10.2747	7.99347	11.3617	7.50951	11.2185	9.80592	7.98289	8.06238	7.43954	6.27944	6.43275	6.91358	6.52226	7.11176	7.64559
NC_016145.1:4987892-4987892	NC_016145.1	4987892	4987892	null					Not found	0	6.58068e-10	3.07791	12.9845	9.16031	10.7023	14.059	9.21376	13.9746	10.1338	12.7637	11.3936	10.4915	12.0961	8.65542	6.84358	7.82543	8.75635	4.95146	8.9725	8.09206
NC_016145.1:4987926-4987926	NC_016145.1	4987926	4987926	null					Not found	0	9.04773e-29	6.30102	30.5035	31.8222	36.6116	39.5928	33.263	36.4198	25.784	35.9203	37.7323	25.0521	26.6543	33.2511	29.5259	29.2652	22.7586	28.3523	29.1822	26.8987
NC_016145.1:4987927-4987927	NC_016145.1	4987927	4987927	null					Not found	0	2.58327e-12	3.03928	19.7446	17.8044	19.7898	19.1176	17.3777	17.6829	14.7257	18.7675	19.9905	14.6974	16.3652	16.295	16.1195	16.8913	13.587	13.5481	15.5211	14.6226
NC_016145.1:4987930-4987930	NC_016145.1	4987930	4987930	null					Not found	0	1.38177e-08	3.03363	20.6349	20.5882	20.3627	23.0682	19.8872	22.3602	15.6794	23.3103	22.9426	16.0842	16.4353	23.4225	17.2002	18.5258	15.74	16.6563	19.9441	17.5229
NC_016145.1:4987931-4987931	NC_016145.1	4987931	4987931	null					Not found	0	3.98142e-07	3.73555	24.2126	26.8966	22.7758	24.8352	23.7074	26.0163	21.6822	27.3988	26.7857	22.2538	21.6146	26.9813	17.673	21.8039	17.764	18.4822	22.4963	21.6216
NC_016145.1:4987999-4987999	NC_016145.1	4987999	4987999	null					Not found	0	1.21915e-15	2.11157	12.667	11.1624	12.6771	13.4595	10.5523	12.3538	11.1406	13.4533	13.2968	10.0457	10.1996	12.7929	10.3832	11.3609	8.57404	8.56941	9.92222	9.91066
NC_016145.1:4988000-4988000	NC_016145.1	4988000	4988000	null					Not found	0	1.65952e-14	2.09663	9.17095	8.80463	8.57143	8.58676	7.78171	9.15775	9.39702	9.5656	9.63339	8.53445	8	7.32636	5.98214	7.12581	6.7375	5.56732	6.52847	5.99751
NC_016145.1:4988003-4988003	NC_016145.1	4988003	4988003	null					Not found	0	5.18128e-19	3.86316	19.7347	18.9313	18.069	22.1336	14.1635	21.6306	15.1887	20.107	20.6505	13.6796	12.912	18.1054	16.9178	17.3867	12.2126	14.2018	15.9883	14.4364
NC_016145.1:4988004-4988004	NC_016145.1	4988004	4988004	null					Not found	0	3.74549e-18	4.39625	22.7746	20.4661	21.9636	21.9118	16.7364	21.2911	13.9224	20.5326	21.025	15.1265	15.8234	18.9415	15.7484	17.377	12.2564	13.8188	17.4093	14.5557
NC_016145.1:4988023-4988023	NC_016145.1	4988023	4988023	null					Not found	0	5.43962e-31	3.81718	9.47977	9.62513	8.00405	8.82353	7.19665	9.96602	8.26667	9.30721	10.4987	5.83058	6.54762	6.73039	4.14432	4.26229	4.46081	4.08381	5.33679	5.41645
NC_016145.1:4988037-4988037	NC_016145.1	4988037	4988037	null					Not found	0	0	6.60831	19.7183	18.5213	19.1592	16.8159	13.9572	18.6047	13.8288	18.1624	16.8731	10.7861	10.8246	11.3942	10.1075	10.5964	10.2763	9.79289	10.1062	12.282
NC_016145.1:4988038-4988038	NC_016145.1	4988038	4988038	null					Not found	0	5.8238e-42	6.12427	17.8035	19.9595	19.3516	21.6176	15.9833	17.8935	12	18.1818	18.7131	12.1562	14.8313	12.495	11.8049	10.8197	10.0043	10.2983	11.8653	12.1104
NC_016145.1:4988072-4988072	NC_016145.1	4988072	4988072	null					Not found	0	1.14906e-43	3.24802	12.2957	14.0306	14.6166	15.0605	12.3426	15.5705	10.9547	14.8771	13.388	10.5414	10.8967	10.9777	11.4807	12.0795	8.6683	8.4126	10.8065	10.0407
NC_016145.1:4988073-4988073	NC_016145.1	4988073	4988073	null					Not found	0	9.19123e-32	3.43081	13.5277	16.9101	14.0808	16.0377	10.8866	13.7615	9.09665	14.2709	14.254	12.1661	11.883	10.7925	10.1048	9.83138	8.7981	8.73058	10.4624	9.17974
NC_016145.1:4988076-4988076	NC_016145.1	4988076	4988076	null					Not found	0	1.18359e-40	5.71792	25.974	28.5812	24.9014	27.9014	20.7707	28.7106	17.6327	28.7766	27.2982	18.1492	19.0673	21.4009	21.0485	22.4798	17.6625	18.4022	21.231	19.6441
NC_016145.1:4988077-4988077	NC_016145.1	4988077	4988077	null					Not found	0	6.16706e-29	6.55755	31.3155	29.602	27.081	34.1292	24.457	32.0658	20.1912	30.0609	30.314	22.5316	22.2727	24.8567	23.8753	22.4712	18.5954	21.5737	23.1405	20.8814
NC_016145.1:4988110-4988110	NC_016145.1	4988110	4988110	null					Not found	0	5.97469e-08	1.86436	11.8326	11.5962	9.57747	10.4134	8.32158	12.2097	7.59184	10.4249	10.9608	7.27497	9.37675	9.22773	8.43913	8.57143	8.38142	7.5668	9.03396	8.27703
NC_016145.1:4988111-4988111	NC_016145.1	4988111	4988111	null					Not found	0	9.02528e-09	2.39819	12.2235	10.3106	11.9867	11.6573	10.2172	13.3607	7.8853	12.7027	10.9168	9.35601	10.2957	9.94083	8.79012	8.37237	7.60504	7.03875	9.59799	8.6802
NC_016145.1:4988146-4988146	NC_016145.1	4988146	4988146	null					Not found	0	3.55064e-10	3.37211	19.9069	25.0936	26.4214	24.0506	22.2401	26.3918	17.0673	24.8814	26.3763	20.0732	19.638	25.9786	20.2576	22.6792	16.1496	18.2401	19.5221	19.542
NC_016145.1:4988177-4988177	NC_016145.1	4988177	4988177	null					Not found	0	5.60519e-45	6.5168	42.3326	44.8787	46.8182	45.4835	41.1765	46.0519	34.577	43.1613	48.8484	33.2783	37.0677	44.6221	37.5128	40.0785	29.6965	36.0509	36.9005	39.4696
NC_016145.1:4988188-4988188	NC_016145.1	4988188	4988188	null					Not found	0	0	5.80319	17.9515	18.9817	17.3038	18.6076	12.2528	20.3194	11.5889	18.9141	17.9193	9.53035	12.0409	13.6229	11.8084	10.9521	8.73943	11.2345	11.9923	11.6895
NC_016145.1:4988189-4988189	NC_016145.1	4988189	4988189	null					Not found	0	0	3.8375	11.7163	12.6118	10.5703	12.5155	8.43594	13.5314	8.37538	11.0125	11.2362	7.47126	8.36274	8.27332	7.19234	6.82373	5.55275	6.56328	7.37421	7.85421
NC_016145.1:4988247-4988247	NC_016145.1	4988247	4988247	null					Not found	0	3.04677e-10	1.73892	10.07	8.72093	9.00402	9.37896	8.22343	9.14601	6.61417	8.95361	9.59615	6.2843	7.51094	8.18035	7.44817	8.04059	5.23139	6.39148	7.27576	7.694
NC_016145.1:4988248-4988248	NC_016145.1	4988248	4988248	null					Not found	0	7.91151e-37	2.53111	11.6056	9.52528	10.4523	10.5025	8.84817	9.49762	8.66935	9.74617	9.81925	9.98269	10.0782	8.3773	5.27324	6.85895	7.38035	4.36688	6.3148	7.25382
NC_016145.1:4988252-4988252	NC_016145.1	4988252	4988252	null					Not found	0	3.2957e-22	4.26995	27.4497	26.6553	24.6949	25.0194	24.3466	27.0481	18.6916	25.7754	25.3439	19.1601	21.3956	21.5484	20.8606	22.9389	15.8684	20.1381	23.9528	20.7326
NC_016145.1:4988253-4988253	NC_016145.1	4988253	4988253	null					Not found	0	0	5.89623	30.63	30.9236	29.6735	31.0786	26.7902	34.7021	22.7639	31.5803	31.7672	23.4457	25.2049	24.9146	22.7411	25.7882	19.1511	23.2257	27.2167	25.1552
NC_016145.1:4988282-4988282	NC_016145.1	4988282	4988282	null					Not found	0	1.54515e-07	4.16046	45.2316	44.0919	45.4665	42.1922	40.8437	44.7122	31.7684	48.0885	47.8092	36.0145	38.4882	43.9584	36.9565	39.8281	27.9268	43.4413	44.1132	42.033
NC_016145.1:4988283-4988283	NC_016145.1	4988283	4988283	null					Not found	0	8.34793e-11	5.63821	40.7143	45.3015	48.4848	48.0804	45.4198	48.3568	33.8078	49.6437	43.5185	37.8281	38.7954	40.7868	36.7978	40.4661	32.2804	40.7973	43.1132	41.7189
NC_016145.1:4988291-4988291	NC_016145.1	4988291	4988291	null					Not found	0	1.68729e-08	3.11278	14.966	12.3632	13.929	13.1934	13.0393	14.7453	12.8326	16.8008	13.3268	11.441	10.0485	10.4486	10.467	9.83763	9.39024	12.3208	11.7737	11.454
NC_016145.1:4988292-4988292	NC_016145.1	4988292	4988292	null					Not found	0	1.9924e-07	3.44539	15.5357	16.4326	16.2162	17.3042	15.2672	18.2527	14.0569	17.5772	17.5926	13.5747	14.349	14.5618	9.83146	12.7503	12.7889	12.3835	12.8423	14.145
NC_016145.1:4988320-4988320	NC_016145.1	4988320	4988320	null					Not found	0	0.0472256	1.02238	5.97826	4.91803	5.24934	6.14693	5.65134	5.74866	4.22535	6.95565	7.00389	6.23188	5.75191	6.12356	3.63196	3.91595	4.52876	4.30622	3.98467	4.2011
NC_016145.1:4988321-4988321	NC_016145.1	4988321	4988321	null					Not found	0	0.00273692	1.63814	8.92857	6.02241	7.14286	6.90909	7.37913	7.95632	6.59537	6.66667	7.99536	7.9638	6.38298	7.03934	2.99906	5.16333	6.54349	3.65691	4.65779	6.44584
NC_016145.1:4988331-4988331	NC_016145.1	4988331	4988331	null					Not found	0	1.14708e-09	4.76762	12.8514	16.6667	19.4357	13.5417	9.21788	13.9785	8.85417	17.2757	15.2034	9.07473	11.8065	10.5202	8.64745	9.53679	8.15348	9.91285	6.85544	9.60912
NC_016145.1:4988332-4988332	NC_016145.1	4988332	4988332	null					Not found	0	9.68419e-07	2.91184	11.6906	14.6479	13.6725	12.6606	12.0051	18.6813	12.2083	14.4391	14.5688	12.6027	12.4334	13.1906	11.0482	10.4034	10.5263	8.50636	9.68361	9.97305
NC_016145.1:4988344-4988344	NC_016145.1	4988344	4988344	null					Not found	0	0.0463473	3.88379	40.9449	40.4669	45.1713	44.3299	40.6077	46.6899	39.8964	44.702	46.3675	39.7163	39.0313	46.9645	39.9123	38.9785	27.8467	39.1116	40.6158	42.0455
NC_016145.1:4988353-4988353	NC_016145.1	4988353	4988353	null					Not found	0	9.75437e-09	5.45193	20.0787	22.179	21.8069	22.1649	20.9945	17.0732	17.0103	22.5166	26.2821	11.7647	16.092	18.7141	16.4835	19.9461	12.0592	15.6863	16.1004	14.1925
NC_016145.1:4988360-4988360	NC_016145.1	4988360	4988360	null					Not found	0	0.000382449	4.23797	20.0787	25.2918	16.8224	21.7617	17.9558	22.2997	20.6186	22.5914	26.7666	15.6306	17.2119	21.8786	17.5439	19.571	13.6569	14.1151	20.5279	15.9091
NC_016145.1:4988379-4988379	NC_016145.1	4988379	4988379	null					Not found	0	6.34083e-20	1.9331	5.77175	5.34483	5.21353	5.71914	4.58965	7.59093	4.72298	6.40316	5.00511	4.03736	5.30127	2.92758	2.93963	4.1137	4.88411	2.95359	2.48602	3.3199
NC_016145.1:4988391-4988391	NC_016145.1	4988391	4988391	null					Not found	0	7.11687e-16	1.99708	6.82609	6.18557	7.39923	7.55355	5.42005	7.64798	4.43238	8.07723	6.92464	4.41441	5.02837	5.57545	4.9974	5.00351	3.39257	4.59067	5.04615	4.44444
NC_016145.1:4988392-4988392	NC_016145.1	4988392	4988392	null					Not found	0	0.0375838	1.67652	12.8947	7.70878	6.25	10.7266	9.375	9.54774	6.39432	9.5723	12.5265	9.05797	14.9038	8.08271	6.21592	7.40425	6.22711	6.14618	4.54545	7.32394
NC_016145.1:4988399-4988399	NC_016145.1	4988399	4988399	null					Not found	0	1.39282e-20	2.65036	10.3192	9.55502	9.76693	11.325	8.41449	11.0936	7.66788	10.9703	10.3114	6.42643	6.78885	9.10486	7.23958	7.67475	5.73506	7.50096	8.03324	7.06689
NC_016145.1:4988427-4988427	NC_016145.1	4988427	4988427	null					Not found	0	3.33674e-15	7.92715	25.7218	26.1242	27.0833	27.6817	19.7403	27.9597	18.2948	24.4399	27.6008	22.1014	18.4652	18.985	15.5773	16.2415	12.0438	17.0813	16.8142	15.9925
NC_016145.1:4988433-4988433	NC_016145.1	4988433	4988433	null					Not found	0	5.77031e-06	3.16621	47.4739	49.8968	49.862	47.5734	46.5116	46.9602	41.448	51.459	55.1759	39.5132	43.9907	51.6641	44.9857	48.8376	35.3896	46.8558	47.7644	48.8636
NC_016145.1:4988452-4988452	NC_016145.1	4988452	4988452	null					Not found	0	2.40783e-13	2.06005	9.84683	8.2296	8.31947	8.65874	7.45921	10.1053	6.26418	8.45516	8.96057	5.62575	6.93146	6.893	6.27297	6.0354	5.59265	6.29317	7.27329	6.84085
NC_016145.1:4988474-4988474	NC_016145.1	4988474	4988474	null					Not found	0	3.05498e-11	4.26244	34.5291	37.5967	38.924	37.2892	33.1264	38.503	29.5966	38.3636	41.4031	29.0987	31.6413	39.1851	30.4903	34.9401	22.3984	32.4976	34.9538	35.7646
NC_016145.1:4988475-4988475	NC_016145.1	4988475	4988475	null					Not found	0	0.000408278	5.86923	36.6048	44.3966	41.5966	36.3636	31.0705	43.401	29.9283	42.9158	39.3939	31.7518	33.5766	37.7143	31.257	30.6759	25.4613	32.7181	34.2308	35.4623
NC_016145.1:4988476-4988476	NC_016145.1	4988476	4988476	null					Not found	0	0.000585762	2.95019	46.2649	47.1906	48.7034	47.2114	43.0599	48.7179	37.2837	47.8873	51.5499	38.3929	41.1149	52.8426	42.069	45.2766	32.1464	42.8166	47.1177	49.5407
NC_016145.1:4988480-4988480	NC_016145.1	4988480	4988480	null					Not found	0	1.11089e-08	2.6752	16.9154	17.2091	17.4684	16.947	14.1526	19.0476	13.6197	17.7192	18.4377	13.0671	14.5559	16.6268	13.4138	13.8597	11.3749	15.2174	14.3885	14.9359
NC_016145.1:4988481-4988481	NC_016145.1	4988481	4988481	null					Not found	0	0.00122625	3.96142	18.5676	17.4569	20.5882	18.5315	15.6658	23.038	12.9032	21.8814	17.2786	17.1533	13.1387	14.7228	12.4444	13.0623	13.2841	14.4295	15.8974	16.126
NC_016145.1:4988519-4988519	NC_016145.1	4988519	4988519	null					Not found	0	0.00013256	0.854983	4.03386	3.4188	2.78657	3.55987	3.10421	3.99523	3.30535	3.23168	3.50776	2.0202	3.00574	2.27001	2.65426	2.22331	2.87698	2.97732	2.4361	2.78458
NC_016145.1:4988544-4988544	NC_016145.1	4988544	4988544	null					Not found	0	5.16876e-06	5.22855	22.8723	20.9052	22.6496	20.9059	15.8442	25.9446	10.0719	21.3115	19.181	15.3846	20.6731	18.1818	13.7168	11.5817	11.8321	12.6456	14.4501	14.1635
NC_016145.1:4988567-4988567	NC_016145.1	4988567	4988567	null					Not found	0	0.0153011	4.87368	43.686	46.7849	38.7931	41.4847	39.3293	48.2609	32.8947	40.6528	49.7817	33.5553	36.1262	44.0972	38.2166	38.5527	25	41.6	40.3226	40.3344
NC_016145.1:4988571-4988571	NC_016145.1	4988571	4988571	null					Not found	0	0.00116129	4.32343	16.0959	21.5078	21.5517	16.5939	16.7683	21.3043	16.1184	22.5519	16.7401	12.016	14.0217	15.625	14.7872	15.75	9.32203	18.2	16.0162	14.5833
NC_016145.1:4988632-4988632	NC_016145.1	4988632	4988632	null					Not found	0	7.84966e-33	5.99274	31.5259	32.5507	33.4066	34.8136	28.3806	36.8732	25.0564	32.3967	31.9549	25.4426	26.3857	29.9092	28.4902	31.0204	18.9931	24.3309	26.4407	22.0111
NC_016145.1:4988657-4988657	NC_016145.1	4988657	4988657	null					Not found	0	1.22736e-17	3.21547	13.7453	15.8063	14.7553	14.9525	13.0122	16.3476	9.82009	14.4975	14.8843	10.8033	10.794	13.8322	10.6128	11.0358	10.1359	10.4986	10.9241	10.2452
NC_016145.1:4988658-4988658	NC_016145.1	4988658	4988658	null					Not found	0	0.00784561	3.67366	20.073	18.8862	17.4089	23.7885	13.1833	24.7387	17.0732	15.9686	18.2519	21.2679	17.8322	15.4242	9.43662	15.9091	11.6719	12.7349	13.9194	18.1132
NC_016145.1:4988663-4988663	NC_016145.1	4988663	4988663	null					Not found	0	1.02285e-19	4.16694	22.5379	21.8017	22.1007	22.8209	19.9555	25.6996	18.1682	23.0263	25.1726	15.8188	16.6761	20.3872	19.0869	20.4198	13.74	18.5079	21.7833	17.3607
NC_016145.1:4988664-4988664	NC_016145.1	4988664	4988664	null					Not found	0	0.00453471	3.82027	21.978	20.0969	19.1837	24.3363	20.2572	22.028	18.7755	24.2744	21.0797	20.9016	22.2028	18.0432	10.2672	18.9008	18.038	14.1667	17.2161	17.8908
NC_016145.1:4988743-4988743	NC_016145.1	4988743	4988743	null					Not found	0	4.25144e-13	3.53809	27.8513	27.902	26.4234	27.3159	25.6226	28.3088	22.6217	31.0685	28.9375	23.1116	23.8983	31.3526	22.5481	27.3787	17.3469	23.1425	22.6048	22.8255
NC_016145.1:4988744-4988744	NC_016145.1	4988744	4988744	null					Not found	0	0.0226073	4.0966	30.6569	34.3826	32.3887	40.3509	28.6174	29.2683	27.2358	29.8429	34.9741	32.9268	31.0105	32.3194	26.6854	29.9202	24.9211	20.4167	24.4526	28.1955
NC_016145.1:4988755-4988755	NC_016145.1	4988755	4988755	null					Not found	0	5.24749e-08	6.74074	27.0073	29.7821	32.3887	32.4561	24.1158	27.1777	22.3577	31.6754	31.5245	29.2683	23.3857	25.4753	17.1348	21.0106	19.5584	17.7083	21.5328	22.7444
NC_016145.1:4988757-4988757	NC_016145.1	4988757	4988757	null					Not found	0	0.00123827	3.68773	28.5714	29.0761	35.5	32.8814	22.6908	28.7411	26.7974	35.7285	28.718	28.2828	28.401	23.9362	29.2562	26.9231	18.515	26.2887	28.6093	25.3028
NC_016145.1:4988758-4988758	NC_016145.1	4988758	4988758	null					Not found	0	9.4563e-08	7.58099	41.0256	42.3729	41.4634	46.9027	37.2168	45.614	32.5103	41.4698	38.601	38.2892	35.4276	33.4601	31.1268	31.2417	27.7419	36.25	31.1355	34.275
NC_016145.1:4988762-4988762	NC_016145.1	4988762	4988762	null					Not found	0	7.96174e-09	4.57546	18	15.9884	13.8418	16.2602	17.8147	15.9204	12.406	17.3913	15.7119	9.54545	12.3116	13.2812	10.7143	13.4172	10.3061	11.1111	9.10448	12.3641
NC_016145.1:4988774-4988774	NC_016145.1	4988774	4988774	null					Not found	0	0.0129984	1.4971	6.78466	4.30108	6.96517	5.72391	4.60922	6.14657	5.16129	8.18363	7.32538	7.30479	5.00596	3.9823	4.42623	3.99274	5.11883	2.31561	3.67454	5.90604
NC_016145.1:4988775-4988775	NC_016145.1	4988775	4988775	null					Not found	0	3.69724e-06	2.73734	7.35786	8.43023	6.21469	9.7561	5.93824	5.22388	6.39098	7.72947	4.90998	3.18182	4.8995	5.37109	4.28571	3.98323	4.28571	3.03347	2.84006	5.43478
NC_016145.1:4988804-4988804	NC_016145.1	4988804	4988804	null					Not found	0	9.67184e-34	4.67711	27.541	26.475	25.5825	25.5371	21.6971	28.0866	19.5589	25.5959	27.1018	19.5821	22.135	23.8924	19.8165	21.8632	15.2691	19.2285	23.0078	20.2873
NC_016145.1:4988805-4988805	NC_016145.1	4988805	4988805	null					Not found	0	0.00015683	3.85695	20.0669	27.3256	22.5989	28.4553	21.4286	23.6908	16.1654	28.744	24.5902	18.4451	22.9219	24.0432	21.1091	21.8029	14.7575	18.9274	19.8157	16.5301
NC_016145.1:4988823-4988823	NC_016145.1	4988823	4988823	null					Not found	0	0	7.28245	36.344	35.0402	36.9844	35.0183	29.6402	39.6512	26.4434	38.1858	34.4244	25.6223	27.8801	26.7495	29.5062	27.0653	21.8577	27.8101	30.9724	28.7262
NC_016145.1:4988824-4988824	NC_016145.1	4988824	4988824	null					Not found	0	4.2039e-44	8.1228	38.6876	40.2471	40.4332	41.7045	32.6833	43.0233	31.4019	42.7936	37.9121	31.9431	30.7798	30.5483	30.7504	32.8977	25.4316	29.9101	34.949	28.5714
NC_016145.1:4988832-4988832	NC_016145.1	4988832	4988832	null					Not found	0	8.74569e-36	5.34825	34.2177	34.1378	35.2774	35.8709	30.8131	35.5233	25.3611	35.3114	35.9617	25.0805	28.3837	30.6767	28.4265	29.2401	22.067	28.4413	31.2699	30.7542
NC_016145.1:4988833-4988833	NC_016145.1	4988833	4988833	null					Not found	0	3.99408e-24	5.95563	37.5122	38.0617	41.5162	37.5283	32.4379	39.2062	25.725	40.4444	40.8537	29.9657	30.6649	34.7114	30.6971	32.6862	23.3165	30.0518	34.7494	32.8421
NC_016145.1:4988835-4988835	NC_016145.1	4988835	4988835	null					Not found	0	0	4.8806	17.3607	20.5823	18.0095	17.2351	13.3595	19.3605	13.9884	18.8804	16.918	11.6978	12.4069	12.9414	13.1852	12.9769	9.26624	13.0047	13.4593	12.8305
NC_016145.1:4988842-4988842	NC_016145.1	4988842	4988842	null					Not found	0	0	6.27758	37.4797	37.6506	35.3555	37.9415	31.4082	37.2093	28.06	36.7728	38.801	27.2747	30.3292	32.295	28.4444	31.0494	23.648	29.0736	32.0055	30.0607
NC_016145.1:4988843-4988843	NC_016145.1	4988843	4988843	null					Not found	0	4.34227e-35	7.11143	37.8061	36.2434	40.362	35.7143	34.0054	40.407	27.3664	40.9409	38.8415	28.6065	29.4889	33.8427	28.0065	30.5543	23.9158	29.8791	33.0782	30.312
NC_016145.1:4988859-4988859	NC_016145.1	4988859	4988859	null					Not found	0	5.66405e-42	5.75226	38.0952	37.8894	40.0474	38.0865	35.2815	41.0465	27.8452	40.5346	41.0445	28.0653	31.3187	39.247	33.4404	33.6511	24.4178	31.3372	34.0847	32.5385
NC_016145.1:4988860-4988860	NC_016145.1	4988860	4988860	null					Not found	0	2.20092e-27	6.45061	41.315	41.9098	38.8087	39.5692	37.2062	44.1433	33.8634	41.1055	43.2845	33.5459	34.9005	40.7973	30.2734	34.6396	27.6936	31.5154	35.1592	34.6251
NC_016145.1:4988863-4988863	NC_016145.1	4988863	4988863	null					Not found	0	3.21251e-25	4.49021	35.9848	37.7197	39.9431	37.9415	35.9358	40.1163	28.4065	38.1545	41.4275	30.1054	32.5339	39.9011	33.9193	34.2907	24.0053	31.7757	36.71	31.9765
NC_016145.1:4988888-4988888	NC_016145.1	4988888	4988888	null					Not found	0	0.0271683	0.749861	7.17092	4.33245	4.35177	6.37088	4.18354	5.63107	5.44601	4.77403	5.86081	7.12531	6.65459	7.05487	1.95918	4.77908	5.84251	2.08261	2.66781	3.20675
NC_016145.1:4990320-4990320	NC_016145.1	4990320	4990320	null					Not found	0	0.00401759	3.66449	20.1268	18.8319	23.9243	16.5261	15.427	22.9126	12.4006	20.6757	18.9329	15.1119	17.496	15.9375	15.2727	16.6667	9.80392	17.2185	16.4534	12.8169
NC_016145.1:4990384-4990384	NC_016145.1	4990384	4990384	null					Not found	0	1.36136e-05	7.65684	27.5862	18.75	28.6957	26.4706	19.337	26.4286	20.2765	20.1878	23.3831	25.974	13.9706	19.0141	11.2	11.6992	8.21918	16.3043	19.0909	16.7315
NC_016145.1:4990402-4990402	NC_016145.1	4990402	4990402	null					Not found	0	0.00188845	8.12253	66.0714	70.4	53.9568	62.766	55.2083	65.0685	52.5424	55.5024	67.1498	40.1408	54.2253	61.7924	60.5505	52.6316	41.4729	53.304	51.1278	60.3175
NC_016145.1:4990472-4990472	NC_016145.1	4990472	4990472	null					Not found	0	1.65179e-08	5.54192	35.2212	33.2317	35.6678	31.448	26.0927	30.3957	23.6842	32.6658	28.7293	23.8173	24.6136	29.8401	24.918	27.2476	22.1649	22.0833	31.8665	20.7077
NC_016145.1:4990497-4990497	NC_016145.1	4990497	4990497	null					Not found	0	1.84988e-07	4.21575	18.9046	18.1818	17.5325	16.6667	14.4547	17.6259	13.0841	18.4309	16.2983	13.0506	15.5767	13.1439	11.9476	14.3646	7.63359	10.4022	15.3383	11.7801
NC_016145.1:4990498-4990498	NC_016145.1	4990498	4990498	null					Not found	0	0.00175572	4.81382	20.5021	21.6607	17.9688	23.301	18.5792	21.3333	12.3967	22.7405	17.8667	18.552	13.253	14.8472	13.2308	13.9344	13.75	14.1869	14.0625	17.2078
NC_016145.1:4990503-4990503	NC_016145.1	4990503	4990503	null					Not found	0	0.0135367	3.59015	35.689	39.0909	34.5779	33.9367	30.2234	38.6691	25.9813	35.25	34.116	30.3922	29.2509	37.0107	29.6236	31.0773	22.1374	30.0417	36.5008	29.1885
NC_016145.1:4990510-4990510	NC_016145.1	4990510	4990510	null					Not found	0	2.26367e-13	5.2146	19.2579	15.7337	13.4959	15.0901	11.5637	20.5036	11.4019	16.5629	16.4365	10.6036	11.5339	9.94671	10.9656	11.0497	8.67347	9.43134	8.7218	12.1887
NC_016145.1:4990511-4990511	NC_016145.1	4990511	4990511	null					Not found	0	1.31597e-08	6.96573	18.4874	22.0217	15.2344	27.1845	14.2077	24.8889	8.26446	17.8363	18.4	14.0272	10.8434	14.8472	11.0769	10.3825	12.5786	8.99654	11.3725	9.70874
NC_016145.1:4990516-4990516	NC_016145.1	4990516	4990516	null					Not found	0	0.032365	1.41708	6.00707	6.65658	6.65584	6.53153	4.46781	7.19424	3.56473	7.09838	6.49171	6.19902	4.64839	4.61812	5.40098	6.21547	3.58974	3.46741	4.36747	3.4076
NC_016145.1:4990517-4990517	NC_016145.1	4990517	4990517	null					Not found	0	0.00234808	3.19143	10.8787	11.5523	9.375	10.1942	8.74317	10.6667	7.43802	7.30994	7.2	9.50226	8.03213	8.29694	4.92308	6.55738	5.66038	3.80623	4.29688	3.55987
NC_016145.1:4990546-4990546	NC_016145.1	4990546	4990546	null					Not found	0	1.52948e-18	7.90907	32.5088	31.0136	33.4416	31.7568	24.2105	31.1151	18.6916	30.7597	33.4254	18.7602	20.214	26.1101	19.9673	23.7569	19.3384	23.0236	23.7594	20.8115
NC_016145.1:4990547-4990547	NC_016145.1	4990547	4990547	null					Not found	0	1.15967e-05	7.00927	27.6151	34.657	32.0312	32.0388	31.694	28.8889	22.314	27.9883	36.5333	24.8869	28.9157	24.4541	22.1538	22.6776	17.5	21.4533	26.9531	21.6828
NC_016145.1:4990551-4990551	NC_016145.1	4990551	4990551	null					Not found	0	2.49665e-18	7.74301	31.1504	30.4085	31.9805	25.9009	24.7043	32.6126	26.03	30.0125	30.2486	23.1648	20.2381	22.0249	21.1129	21.0818	22.449	20.6657	21.6541	20.9699
NC_016145.1:4990552-4990552	NC_016145.1	4990552	4990552	null					Not found	0	9.19606e-09	8.48886	28.0335	33.574	30.4688	33.0097	27.0492	32	20.2479	30.9038	33.0667	23.0769	21.6867	21.3974	19.6923	20.765	21.25	21.7993	25.7812	16.5049
NC_016145.1:4990597-4990597	NC_016145.1	4990597	4990597	null					Not found	0	1.37837e-11	6.15304	28.4564	31.5416	33.4842	33.9568	27.5943	29.695	24.0625	34.1689	34.375	23.2119	24.2424	30.0578	26.9987	25.6517	18.9258	22.6772	26.1787	24.0132
NC_016145.1:4990601-4990601	NC_016145.1	4990601	4990601	null					Not found	0	0.0325055	1.68815	8.84719	8.77016	10.3448	11.2696	7.83626	8.8141	8.55365	10.7753	10.4336	7.95148	7.44186	6.1657	9.54248	7.79626	9.38272	8.47724	6.69145	7.00219
NC_016145.1:4990614-4990614	NC_016145.1	4990614	4990614	null					Not found	0	0.00296497	1.73441	7.7748	7.25806	5.84708	7.12251	4.90654	8.46645	5.28771	6.17608	5.82656	5.53306	5.8072	4.23077	2.87582	5.30697	6.66667	2.98273	4.07911	5.57377
NC_016145.1:4990619-4990619	NC_016145.1	4990619	4990619	null					Not found	0	0.00372923	1.77098	7.64075	6.95565	8.69565	7.12251	7.00935	7.98722	5.59876	6.17608	8.26558	6.7659	6.50406	4.44015	4.98688	6.25	5.73566	5.38827	5.83127	3.6105
NC_016145.1:4990629-4990629	NC_016145.1	4990629	4990629	null					Not found	0	0.000203092	2.6632	10.992	13.1181	9.29535	13.3903	7.71028	15.4952	6.37636	10.5125	12.6016	7.80619	8.95349	7.88462	8.23529	9.86501	6.41975	8.16327	10.5198	7.67544
NC_016145.1:4990672-4990672	NC_016145.1	4990672	4990672	null					Not found	0	0.00263501	3.19411	20.8108	21.6049	20.6325	20.2296	14.0995	24.11	12.2642	22.9748	20.8163	13.8024	16.1027	15.6069	20.4724	16.6493	13.2832	16.4818	18.5554	17.8414
NC_016145.1:4990673-4990673	NC_016145.1	4990673	4990673	null					Not found	0	0.000397647	5.42949	24.1497	21.1039	25.9434	22.0779	19.1336	26.4706	15.3846	26.9022	23.1928	16.9231	20.6897	18.5654	15.4519	13.4615	18.0645	11.9134	20.6406	19.7832
NC_016145.1:4990675-4990675	NC_016145.1	4990675	4990675	null					Not found	0	1.3388e-06	3.73008	14.4595	16.1523	14.4796	14.4699	10.545	18.2258	12.1069	16.313	16.3265	10.4195	13.8856	10.058	10.8924	10.1977	8.75	11.8859	11.194	12.2247
NC_016145.1:4990728-4990728	NC_016145.1	4990728	4990728	null					Not found	0	0.0186732	2.30719	10.5611	8.65385	12.2066	5.9322	7.27273	6.99588	6.20915	6.36605	7.07965	8.41121	7.30769	9.09091	2.05128	4.88889	8.04598	2.96053	3.28947	4.4665
NC_016145.1:4990734-4990734	NC_016145.1	4990734	4990734	null					Not found	0	5.3829e-07	4.33807	17.3973	21.0582	18.1548	22.5619	15.4895	24.3981	14.24	21.5739	21.1747	12.1701	13.8677	17.2566	16.9516	16.2281	11.7647	14.6508	16.4835	17.6326
NC_016145.1:4990777-4990777	NC_016145.1	4990777	4990777	null					Not found	0	0.00246579	2.58834	13.9241	9.82906	9.33333	8.53994	6.58537	7.58427	8.55107	8.13704	7.45501	5.93472	6.12745	10.4869	5.20833	7.45429	5.22648	3.9039	5.39906	6.90299
NC_016145.1:4990800-4990800	NC_016145.1	4990800	4990800	null					Not found	0	0.0205838	1.8946	9.19067	9.62963	6.57698	6.85131	7.21393	11.557	5.92	8.68385	11.3003	6.48012	6.89655	8.46325	4.98575	8.44298	3.92157	6.32479	6.45604	7.90124
NC_016145.1:4990801-4990801	NC_016145.1	4990801	4990801	null					Not found	0	0.0110753	2.66541	11	9.11017	11.2583	8.49315	9.15663	12.8852	8	10.084	10.3704	7.62463	8.71671	8.66426	5.85198	8.13464	5.47945	4.70588	8.73563	8.45588
NC_016145.1:4990835-4990835	NC_016145.1	4990835	4990835	null					Not found	0	0.0119714	3.66207	22	21.5645	22.1854	20.2186	17.2662	20.9497	16	19.6653	18.0247	13.1579	17.1498	20.2166	14.9485	16.9705	10.6164	15.2047	18.1193	18.5321
NC_016145.1:4990851-4990851	NC_016145.1	4990851	4990851	null					Not found	0	0.00321229	3.37741	23.913	27.3575	26.5185	27.5362	20.2686	28.6169	15.5063	25.5034	21.0769	17.5	20.2532	22.5664	20.2568	20.765	17.0868	22.0513	24.5879	20.8333
NC_016145.1:4990852-4990852	NC_016145.1	4990852	4990852	null					Not found	0	0.0310276	3.87062	27.0677	23.2558	29.8013	27.8689	22.3558	24.8603	16.2353	25.9414	22.716	14.6199	20.0483	25.2708	23.7113	24.1234	14.5329	21.345	23.1651	18.4502
NC_016145.1:4990874-4990874	NC_016145.1	4990874	4990874	null					Not found	0	0.00100759	4.06336	16.792	16.1017	17.608	20.5479	11.5385	21.2885	10.3774	20.0846	14.5679	11.4706	11.8357	11.5942	13.8169	14.7265	10.1754	13.8235	13.4752	11.418
NC_016145.1:4993507-4993507	NC_016145.1	4993507	4993507	null					Not found	0	2.93179e-24	3.11759	16.4565	17.3838	17.4354	20	16.9753	19.518	11.9031	18.6813	19.146	13.3039	14.0536	15.6022	14.969	17.2943	9.99664	14.6084	15.5229	14.09
NC_016145.1:4993512-4993512	NC_016145.1	4993512	4993512	null					Not found	0	5.11579e-26	4.29381	37.2159	41.2626	39.2495	41.7894	35.7069	38.4929	29.4118	40.8115	42.6458	31.0291	32.8372	39.7088	33.5894	38.7939	24.9244	34.4955	38.3972	34.1667
NC_016145.1:4993513-4993513	NC_016145.1	4993513	4993513	null					Not found	0	6.67356e-20	7.17653	46.1318	50.6696	50.2024	50.3704	42.2642	41.9277	39.0274	48.6375	47.4906	43.5746	41.573	43.5369	37.9386	38.4946	29.9014	37.3098	40.6946	39.1093
NC_016145.1:4993536-4993536	NC_016145.1	4993536	4993536	null					Not found	0	5.43505e-10	2.22276	10.7143	7.66667	10.9312	10.2679	6.97455	9.32203	6.95652	7.92733	7.80089	14.4756	13.4831	6.18067	2.86554	4.58781	6.96903	1.85036	2.78276	5.3615
NC_016145.1:4995270-4995270	NC_016145.1	4995270	4995270	null					Not found	0	0.000470757	13.2304	39.2857	5.55556	5	26.3158	13.0435	29.1667	15.3846	19.3548	27.2727	7.14286	2.7027	23.5294	5.88235	4.54545	0	0	10.5263	6.97674
NC_016145.1:4996862-4996862	NC_016145.1	4996862	4996862	null					Not found	0	0.00684014	13.9679	47.8261	51.2195	50	70	54.8387	28	38.4615	48.2143	59.0909	40.4762	29.8701	43.3333	41.6667	28.2609	27.2727	43.75	31.3726	35.9375
NC_016145.1:4997230-4997230	NC_016145.1	4997230	4997230	null					Not found	0	0.0247265	2.0535	47.8979	48.6487	45.584	44.3674	44.1758	45.6839	33.8362	47.4265	51.7992	41.3586	46.1073	50	41.9429	44.0523	36.6337	41.5142	42.9899	46.3393
NC_016145.1:4997232-4997232	NC_016145.1	4997232	4997232	null					Not found	0	3.27278e-10	5.30635	50.9009	55.192	51.2821	53.3795	49.3407	51.3944	47.8448	55.2696	56.7364	46.953	46.4533	53.2338	45.6	49.0196	39.2327	47.3186	48.9865	46.7857
NC_016145.1:4997246-4997246	NC_016145.1	4997246	4997246	null					Not found	0	1.11208e-16	6.50637	44.4444	50.6401	46.5812	42.8076	42.5275	44.0903	34.2672	45.8333	44.0167	34.2657	39.8789	42.3507	34.2857	40.7843	31.1881	37.0347	39.2737	37.5893
NC_016145.1:4997265-4997265	NC_016145.1	4997265	4997265	null					Not found	0	0.000386401	2.08239	9.2145	8.5592	11.7143	10.7452	7.9558	12.234	9.93521	10.4294	11.9629	11.1446	9.375	9.09091	6.64376	6.96452	8.2435	5.13633	7.41056	10
NC_016145.1:5954469-5954469	NC_016145.1	5954469	5954469	null					Not found	0	1.02565e-08	20.5082	81.25	92.9825	88.8889	83.3333	95.8333	74.4186	72.093	84.9057	82.0513	77.4193	50	61.9048	56.0976	54.4776	73.0769	69.8113	55.5556	72.8395
NC_016145.1:5954607-5954607	NC_016145.1	5954607	5954607	null					Not found	0	2.58354e-06	17.4636	81.25	84.2105	83.3333	86.1111	93.75	79.0698	79.0698	67.9245	83.3333	67.7419	51.3158	73.8095	58.5366	61.9403	60	79.2453	59.1549	69.1358
NC_016145.1:8934930-8934930	NC_016145.1	8934930	8934930	LOC100849084	gene32454	No description	+	gene	overlapping	0	0.00123077	7.50288	100	98.7805	92.1875	95.1613	92.6471	92.1569	96.1538	92.0635	100	75	84.5455	92.5	92.437	84.4444	85.1852	94.6429	89.4118	93.4579
NC_016145.1:8934936-8934936	NC_016145.1	8934936	8934936	LOC100849084	gene32454	No description	+	gene	overlapping	0	0.00475003	7.82217	92.3077	96.3415	82.8125	93.5484	97.0588	98.0392	96.1538	93.6508	100	76	93.6364	82.5	86.5546	88.8268	74.0741	91.0714	90.5882	96.2617
NC_016145.1:8934937-8934937	NC_016145.1	8934937	8934937	LOC100849084	gene32454	No description	+	gene	overlapping	0	0.00963174	7.74858	97.5	96.4912	100	96.2963	97.4359	100	95.5556	100	100	96.4912	89.5833	77.7778	87.8378	92.8571	92.3077	88	94.9367	93.75
NC_016145.1:8934956-8934956	NC_016145.1	8934956	8934956	LOC100849084	gene32454	No description	+	gene	overlapping	0	0.000119165	7.61338	96.9231	92.6829	98.4375	100	98.5294	96.0784	92.3077	98.4127	97.2973	80	90	90	88.2353	91.1111	96.2963	85.7143	92.9412	87.8505
NC_016145.1:8934957-8934957	NC_016145.1	8934957	8934957	LOC100849084	gene32454	No description	+	gene	overlapping	0	0.00669966	9.24773	92.5	91.2281	96.4286	96.2963	94.8718	93.9394	93.3333	95.6522	100	78.9474	77.0833	77.7778	89.1892	86.6071	92.3077	88	88.6076	92.5
NC_016145.1:8935078-8935078	NC_016145.1	8935078	8935078	LOC100849084	gene32454	No description	+	gene	overlapping	0	0.00768323	5.69843	98.4615	96.2963	93.75	96.7742	100	94.1176	98.0769	96.7742	97.2973	88.8889	94.4954	87.5	92.437	87.7778	88.8889	91.0714	92.9412	96.2617
NC_016145.1:8935086-8935086	NC_016145.1	8935086	8935086	LOC100849084	gene32454	No description	+	gene	overlapping	0	0.00470537	5.90483	96.9231	98.7805	98.4375	98.3871	100	98.0392	94.2308	100	100	90.9091	96.3303	90	89.0756	95	88.8889	91.0714	94.1176	96.2617
NC_016145.1:8939806-8939806	NC_016145.1	8939806	8939806	null					Not found	0	0.0101541	3.73567	96.5812	95.2055	96.9388	96.1165	98.2456	90.1786	98.1818	98.4496	94.8718	87.8378	91.5789	88.3721	91.0448	94.2982	96.0784	90.1554	95.5	96.2825
NC_016145.1:8939866-8939866	NC_016145.1	8939866	8939866	null					Not found	0	0.0036323	3.54282	94.8718	100	94.898	97.0874	97.3684	96.4286	99.0909	99.2308	99.1453	90.604	93.6842	93.0769	93.5644	92.1053	95.1456	94.359	97.0297	96.6667
NC_037328.1:168164-168164	NC_037328.1	168164	168164	null					Not found	0	0.0362934	9.89978	18.1818	36.1702	23.0769	27.7778	19.0476	32.5	21.7391	29.7872	13.3333	18.9189	9.09091	19.3548	16.6667	2.5641	14.6341	15.5172	25	10.7692
NC_037328.1:168205-168205	NC_037328.1	168205	168205	null					Not found	0	0.0203788	2.9009	15.7895	11.7647	7.69231	9.51087	9.52381	11.4286	12.963	11.4563	16.2291	9.67742	11.3573	9.09091	10.3321	10.5072	9.33852	7.08661	6.46258	6.39731
NC_037328.1:169372-169372	NC_037328.1	169372	169372	null					Not found	0	6.65579e-09	5.39857	41.8042	45.5871	46.5549	47.3588	44.5312	46.6667	36.8286	43.5754	45.4651	35.7766	41.9775	46.1972	37.688	37.3737	33.3333	38.75	37.2852	41.4035
NC_037328.1:532578-532578	NC_037328.1	532578	532578	LOC618212	gene-LOC618212	No description	+	gene	overlapping	0	0.00062726	22.2812	73.6842	86.3636	80.7692	58.8235	81.25	61.9048	63.6364	55	65	66.6667	52.5	50	63.6364	63.1579	35.2941	38.2353	33.3333	23.0769
NC_037328.1:532648-532648	NC_037328.1	532648	532648	LOC618212	gene-LOC618212	No description	+	gene	overlapping	0	0.00435753	16.5156	31.5789	45.4545	53.8462	23.5294	43.75	19.0476	27.2727	27.5	40	50	22.5	10	30	10.5263	23.5294	9.09091	0	7.69231
NC_037328.1:834792-834792	NC_037328.1	834792	834792	null					Not found	0	0.000266162	21.3555	85	91.6667	94.1176	76.4706	84	89.2857	91.6667	90	88.8889	73.5294	35	77.7778	75	62.5	75	47.0588	66.6667	86.3636
NC_037328.1:2140385-2140385	NC_037328.1	2140385	2140385	null					Not found	0	0.000998517	16.5949	100	100	100	84.6154	90.9091	100	92.3077	96.1538	91.3044	96.2963	96.4286	16.6667	80.9524	92.3077	94.1176	80	70	79.1667
NC_037328.1:2415414-2415414	NC_037328.1	2415414	2415414	null					Not found	0	3.13924e-05	24.4718	88.8889	100	100	100	92.8571	100	92.8571	95.6522	100	91.3044	47.0588	52.381	100	46.1538	60	61.1111	92	100
NC_037328.1:3898477-3898477	NC_037328.1	3898477	3898477	null					Not found	0	0.0248804	16.1695	100	100	100	90	100	75	80	85.7143	75	62.963	52.1739	87.0968	88.2353	88.8889	57.8947	81.8182	47.3684	93.75
NC_037328.1:8147254-8147254	NC_037328.1	8147254	8147254	null					Not found	0	0.0454617	17.9983	55.5556	61.9048	23.0769	42.8571	56	66.6667	25	50	35	61.1111	18.75	26.6667	20	20.8333	30.7692	23.8095	7.69231	44.4444
NC_037328.1:8148616-8148616	NC_037328.1	8148616	8148616	null					Not found	0	0.00447234	23.5651	75	91.3044	87.5	66.6667	75	70	46.6667	85.7143	90.9091	66.6667	50	37.5	40	74.0741	63.6364	40	48.2759	56.5217
NC_037328.1:8148677-8148677	NC_037328.1	8148677	8148677	null					Not found	0	0.0163999	22.9532	62.5	69.5652	68.75	33.3333	75	65	46.6667	71.4286	72.7273	25	56.25	43.75	73.3333	55.5556	9.09091	20	27.5862	47.8261
NC_037328.1:8148766-8148766	NC_037328.1	8148766	8148766	null					Not found	0	0.00496256	21.6188	87.5	91.3044	81.25	80	93.75	75	66.6667	78.5714	63.6364	83.3333	56.25	37.5	66.6667	77.7778	54.5455	53.3333	24.1379	69.5652
NC_037328.1:8171884-8171884	NC_037328.1	8171884	8171884	null					Not found	0	0.0374315	17.9437	65	56.25	50	40	60.8696	60	41.6667	41.3793	56	61.9048	40	27.7778	18.5185	46.6667	13.3333	56.5217	22.2222	22.7273
NC_037328.1:8172141-8172141	NC_037328.1	8172141	8172141	null					Not found	0	0.0162069	17.323	52.9412	45.4545	19.0476	52.6316	37.5	33.3333	40.7407	56.25	30.4348	41.6667	31.0345	14.2857	15.1515	32.2581	25	4.54545	21.2121	27.2727
NC_037328.1:25222187-25222187	NC_037328.1	25222187	25222187	null					Not found	0	0.0103243	-15.784	76.9231	88.4615	67.8571	85.7143	64.7059	75	44.8276	42.1053	65.5172	96.9697	75	93.75	92	65	69.2308	100	65.2174	96
NC_037328.1:25222244-25222244	NC_037328.1	25222244	25222244	null					Not found	0	0.000165712	-20.9707	73.0769	84.6154	64.2857	80.9524	55.8824	83.3333	44.8276	47.3684	62.069	90.9091	93.75	100	84	70	76.9231	100	69.5652	100
NC_037328.1:25222264-25222264	NC_037328.1	25222264	25222264	null					Not found	0	0.0010974	-19.6749	80.7692	76.9231	64.2857	80.9524	67.6471	75	51.7241	42.1053	65.5172	90.625	81.25	93.75	96	62.5	92.3077	100	69.5652	96
NC_037328.1:25222270-25222270	NC_037328.1	25222270	25222270	null					Not found	0	0.00492334	-16.5815	84.6154	84.6154	78.5714	85.7143	67.6471	79.1667	51.7241	52.6316	68.9655	84.375	87.5	100	92	75	100	94.4444	69.5652	100
NC_037328.1:25222285-25222285	NC_037328.1	25222285	25222285	null					Not found	0	0.00854324	-15.5882	80.7692	84.6154	75	85.7143	73.5294	83.3333	60.7143	63.1579	58.6207	96.875	93.75	93.75	92	67.5	92.3077	100	69.5652	100
NC_037328.1:25226865-25226865	NC_037328.1	25226865	25226865	null					Not found	0	0.0367449	10.462	25	4.54545	13.6364	10	9.09091	14.2857	10	12.5	23.5294	0	0	0	0	4.16667	0	15	4	5.26316
NC_037328.1:27840529-27840529	NC_037328.1	27840529	27840529	null					Not found	0	2.53204e-10	30.0732	100	61.9048	100	94.7368	100	40	93.75	100	100	66.6667	40.9091	58.8235	100	100	0	0	53.3333	100
NC_037328.1:69183280-69183280	NC_037328.1	69183280	69183280	null					Not found	0	0.0135717	12.2522	58.3333	53.8462	36.3636	0	40	4.34783	100	75	47.3684	6.25	55.8824	100	100	0	0	0	33.3333	9.52381
NC_037328.1:71416214-71416214	NC_037328.1	71416214	71416214	PIGZ	gene-PIGZ	No description	-	gene	overlapping	0	0.00236205	14.0691	100	96.6667	100	95.2381	100	93.75	100	100	100	64.2857	100	22.2222	100	100	86.6667	88.8889	96.9697	100
NC_037328.1:76158920-76158920	NC_037328.1	76158920	76158920	null					Not found	0	0.00263501	11.728	100	95.6522	100	100	96.875	96.2963	96.5517	100	100	100	58.5366	100	35.7143	94.1176	100	96	95.4545	100
NC_037328.1:76940704-76940704	NC_037328.1	76940704	76940704	null					Not found	0	0.0118597	15.871	76.9231	87.5	71.4286	70.8333	75.6098	70	70.5882	72	70	84.6154	53.5714	37.931	70.3704	55.8824	55.5556	56.6667	44.1176	63.3333
NC_037328.1:83227954-83227954	NC_037328.1	83227954	83227954	LOC782787	gene-LOC782787	No description	+	gene	overlapping	0	0.0370352	14.6466	100	93.3333	86.6667	91.3044	85.7143	100	84	79.1667	61.5385	87.5	70	47.3684	79.1667	59.4595	64.2857	83.3333	85.7143	73.0769
NC_037328.1:84742010-84742010	NC_037328.1	84742010	84742010	null					Not found	0	0.00437971	9.7423	100	94.5946	100	95.2381	97.4359	100	100	100	93.3333	100	58.6207	100	100	91.3044	100	94.4444	96.5517	52
NC_037328.1:88376412-88376412	NC_037328.1	88376412	88376412	KCNMB2	gene-KCNMB2	potassium calcium-activated channel subfamily M regulatory beta subunit 2	-	gene	overlapping	0	1.00577e-08	-32.6167	93.3333	3.125	0	100	100	92.5926	40	100	57.1429	95.2381	91.3044	100	95.8333	97.3684	100	100	100	100
NC_037328.1:88396341-88396341	NC_037328.1	88396341	88396341	KCNMB2	gene-KCNMB2	potassium calcium-activated channel subfamily M regulatory beta subunit 2	-	gene	overlapping	0	8.6234e-05	24.0417	100	100	85.7143	100	33.3333	92.8571	60	58.3333	94.4444	100	45.1613	0	37.5	42.1053	100	100	35.7143	47.8261
NC_037328.1:92869536-92869536	NC_037328.1	92869536	92869536	NAALADL2	gene-NAALADL2	No description	-	gene	overlapping	0	0.0218449	14.8338	97.0588	92.6829	92.3077	88.4615	66.6667	96.7742	68.75	70.8333	91.6667	86.9565	75.5556	57.1429	79.3103	70.9677	70	60	70	61.7647
NC_037328.1:95451729-95451729	NC_037328.1	95451729	95451729	FNDC3B	gene-FNDC3B	fibronectin type III domain containing 3B	-	gene	overlapping	0	0.00666898	-6.12418	100	100	100	90.9091	100	97.2973	100	96.2963	39.2857	100	100	96.1538	96	100	92.3077	94.4444	100	100
NC_037328.1:103930895-103930895	NC_037328.1	103930895	103930895	null					Not found	0	0.00500353	11.4786	96.7742	100	91.3044	100	96.875	100	100	100	100	96.2963	96.875	48.2759	100	100	90.9091	100	55.1724	94.1176
NC_037328.1:104201126-104201126	NC_037328.1	104201126	104201126	null					Not found	0	0.0111663	16.5561	36.3636	45	30.303	43.4783	30.5556	32	13.3333	48.1481	46.6667	31.25	16.6667	16.6667	20.8333	23.3333	11.1111	16.6667	27.2727	13.0435
NC_037328.1:105343425-105343425	NC_037328.1	105343425	105343425	null					Not found	0	0.00107545	26.2723	75	68.4211	100	100	69.2308	53.8462	90	68.75	80	53.8462	38.4615	39.3939	63.6364	64.2857	58.3333	62.5	56.5217	31.8182
NC_037328.1:105343443-105343443	NC_037328.1	105343443	105343443	null					Not found	0	0.0105397	24.2521	92.3077	73.6842	72.7273	81.8182	61.5385	46.1538	60	50	70	61.5385	46.1538	30.303	27.2727	28.5714	50	43.75	47.8261	54.5455
NC_037328.1:106222734-106222734	NC_037328.1	106222734	106222734	null					Not found	0	0.0032406	19.7296	88.8889	95.8333	93.3333	94.1176	94.8718	100	72.7273	92.8571	82.3529	94.1176	92.3077	71.4286	79.1667	68.75	45.4545	46.6667	42.8571	96.6667
NC_037328.1:111446272-111446272	NC_037328.1	111446272	111446272	KCNAB1	gene-KCNAB1	potassium voltage-gated channel subfamily A member regulatory beta subunit 1	-	gene	overlapping	0	0.00113844	22.9381	77.7778	88.8889	100	85.1852	65.2174	86.6667	69.5652	90.4762	87.5	65.2174	61.5385	53.3333	62.5	71.875	50	50	60	70.3704
NC_037328.1:127336025-127336025	NC_037328.1	127336025	127336025	null					Not found	0	6.48854e-05	17.2811	94.7368	100	100	90.4762	100	100	100	100	95.2381	47.8261	100	33.3333	96.4286	97.0588	100	100	53.8462	96.4286
NC_037328.1:128304733-128304733	NC_037328.1	128304733	128304733	null					Not found	0	0.00602018	-14.9377	90.9091	100	100	21.4286	44.8276	52.9412	100	45.4545	100	100	0	100	100	100	100	95	95	100
NC_037328.1:128503006-128503006	NC_037328.1	128503006	128503006	CLSTN2	gene-CLSTN2	calsyntenin 2	-	gene	overlapping	0	1.79109e-05	-23.0424	95.2381	0	31.8182	100	96.4286	47.619	0	96.7742	48	100	3.44828	100	100	36.8421	95.4545	94.4444	96.7742	96.2963
NC_037328.1:131060790-131060790	NC_037328.1	131060790	131060790	DZIP1L	gene-DZIP1L	No description	+	gene	overlapping	0	0.000125399	18.9525	100	0	43.75	72.7273	100	45	0	4.34783	95.2381	33.3333	76.1905	40	23.0769	56.5217	0	10	47.3684	4
NC_037328.1:140470650-140470650	NC_037328.1	140470650	140470650	DSCAM	gene-DSCAM	No description	-	gene	overlapping	0	0.000559207	14.8995	100	100	55.1724	93.1034	100	100	100	87.8788	94.7368	89.2857	100	52.381	92.3077	100	60	54.5455	48.2759	100
NC_037328.1:140883635-140883635	NC_037328.1	140883635	140883635	null					Not found	0	0.00782182	9.89288	100	100	100	100	91.8919	100	83.3333	93.5484	100	90.3226	96.875	85.7143	94.1176	81.8182	73.6842	74.0741	93.5484	89.5833
NC_037328.1:141853516-141853516	NC_037328.1	141853516	141853516	null					Not found	0	0.0332751	14.1875	100	94.2857	95.6522	100	90	85	72.4138	78.125	82.6087	70	85.7143	80	68.75	65.5172	56.25	83.3333	73.3333	87.5
NC_037328.1:141853560-141853560	NC_037328.1	141853560	141853560	null					Not found	0	3.75032e-05	23.0421	86.2069	88.5714	95.6522	93.75	80	90	62.069	81.25	86.9565	70	61.9048	75	62.5	55.1724	37.5	54.1667	53.3333	87.5
NC_037328.1:142143378-142143378	NC_037328.1	142143378	142143378	C2CD2	gene-C2CD2	C2 calcium-dependent domain containing 2	-	gene	overlapping	0	0.00099423	27.6884	100	100	96.2963	100	100	100	100	100	100	60	100	62.5	52.1739	100	31.25	100	100	41.1765
NC_037328.1:142803112-142803112	NC_037328.1	142803112	142803112	SLC37A1	gene-SLC37A1	No description	+	gene	overlapping	0	6.77147e-07	25.2726	71.4286	100	47.3684	100	97.1429	57.1429	100	91.3044	68.4211	50	41.3793	35.2941	60	100	57.1429	0	100	61.5385
NC_037328.1:143041483-143041483	NC_037328.1	143041483	143041483	null					Not found	0	0.000110179	21.8037	100	100	100	100	100	95	93.75	100	100	41.1765	100	100	72.2222	95	40	94.1176	100	50
NC_037328.1:143041484-143041484	NC_037328.1	143041484	143041484	null					Not found	0	0.000581001	20.1216	100	100	94.1176	95.4545	100	100	100	95.6522	100	55.5556	90	95	47.0588	100	58.8235	100	100	57.6923
NC_037328.1:143210050-143210050	NC_037328.1	143210050	143210050	LOC101906110	gene-LOC101906110	No description	+	gene	overlapping	0	3.98678e-13	42.0984	90.4762	100	92	38.4615	100	95	100	96.4286	46.1538	60	42.8571	42.3077	0	62.5	50	0	63.6364	58.3333
NC_037328.1:143210095-143210095	NC_037328.1	143210095	143210095	LOC101906110	gene-LOC101906110	No description	+	gene	overlapping	0	0.000527974	30.174	91.6667	100	100	100	100	100	100	100	100	54.5455	50	100	0	100	90	86.6667	100	38.8889
NC_037328.1:143469690-143469690	NC_037328.1	143469690	143469690	null					Not found	0	1.14476e-06	18.9798	96.2963	100	100	95.4545	96	96.5517	100	94	100	50	100	100	50	100	61.5385	100	100	45.9459
NC_037328.1:143477132-143477132	NC_037328.1	143477132	143477132	null					Not found	0	0.000491253	17.1695	100	94.1176	100	100	96.6667	100	83.3333	95.6522	100	47.3684	92.8571	38.0952	93.3333	100	76.9231	77.7778	88.8889	100
NC_037328.1:143497599-143497599	NC_037328.1	143497599	143497599	null					Not found	0	0.028599	10.3576	100	84	89.6552	100	96	87.5	83.3333	90.3226	89.1892	89.7436	71.4286	88.8889	68.4211	55.5556	81.8182	81.25	92.3077	97.3684
NC_037328.1:143497675-143497675	NC_037328.1	143497675	143497675	null					Not found	0	0.0109402	10.1939	96	100	100	100	100	93.75	86.6667	100	100	76.9231	92.8571	83.3333	76.3158	85.7143	90.9091	81.25	97.3684	100
NC_037328.1:143580642-143580642	NC_037328.1	143580642	143580642	null					Not found	0	4.59624e-14	32.3181	26.9231	51.6129	96	53.3333	100	93.3333	96.5517	100	100	100	3.57143	29.4118	63.3333	43.75	68.75	2.85714	65.2174	50
NC_037328.1:143581909-143581909	NC_037328.1	143581909	143581909	null					Not found	0	8.96878e-05	-21.2058	15.7895	100	96.2963	23.5294	94.1176	39.2857	96.5517	96.2963	63.1579	56.6667	100	100	96.6667	92	92.3077	90	88.2353	100
NC_037328.1:143625279-143625279	NC_037328.1	143625279	143625279	null					Not found	0	7.48704e-08	32.7686	100	100	90	100	100	100	100	95.2381	100	11.1111	100	95.6522	40	56.25	42.3077	100	100	45
NC_037328.1:143649275-143649275	NC_037328.1	143649275	143649275	HSF2BP	gene-HSF2BP	heat shock transcription factor 2 binding protein	-	gene	overlapping	0	0.00837249	-8.09022	100	100	23.0769	100	100	97.3684	96	100	100	96.1538	100	100	100	93.1034	100	100	100	100
NC_037328.1:144144564-144144564	NC_037328.1	144144564	144144564	PWP2	gene-PWP2	No description	+	gene	overlapping	0	0.00195377	-14.9096	76.1905	42.8571	55	80	100	100	94.4444	100	93.75	100	100	100	92.8571	100	100	96.6667	95.2381	91.6667
NC_037328.1:144326282-144326282	NC_037328.1	144326282	144326282	PFKL	gene-PFKL	phosphofructokinase%2C liver type	+	gene	overlapping	0	0.000276492	14.6378	100	96.875	100	100	100	100	100	94.7368	100	92.3077	36.5854	96	100	100	100	96.6667	95.4545	42.8571
NC_037328.1:144377107-144377107	NC_037328.1	144377107	144377107	TRPM2	gene-TRPM2	No description	+	gene	overlapping	0	1.83183e-10	-30.42	47.619	100	100	33.3333	100	33.3333	100	3.84615	36.3636	95.8333	95.8333	95	100	89.6552	100	58.6207	93.3333	100
NC_037328.1:144720738-144720738	NC_037328.1	144720738	144720738	PTTG1IP	gene-PTTG1IP	PTTG1 interacting protein	-	gene	overlapping	0	2.259e-11	-33.0122	34.7826	96	100	46.1538	100	30	100	3.33333	63.6364	91.3044	89.4737	100	95.2381	100	100	95	100	100
NC_037328.1:145192063-145192063	NC_037328.1	145192063	145192063	null					Not found	0	1.07535e-10	-29.6769	54.1667	100	100	50	100	65.2174	100	0	37.5	96.1538	92.3077	100	96.6667	96.5517	100	96	96.2963	100
NC_037328.1:145608883-145608883	NC_037328.1	145608883	145608883	PCBP3	gene-PCBP3	poly(rC) binding protein 3	+	gene	overlapping	0	0.000549144	-15.0842	100	51.6129	100	100	61.9048	86.6667	46.1538	100	100	100	94.7368	100	95.2381	95.4545	100	100	100	96.6667
NC_037328.1:145649612-145649612	NC_037328.1	145649612	145649612	null					Not found	0	0.00313371	-14.9882	100	87.5	94.1176	95	55	100	25	100	100	100	96.7742	100	100	100	100	94.7368	100	100
NC_037328.1:145685767-145685767	NC_037328.1	145685767	145685767	COL6A1	gene-COL6A1	collagen type VI alpha 1 chain	+	gene	overlapping	0	1.17689e-08	33.4877	96.1538	88.8889	100	100	100	100	100	100	100	100	0	100	46.1538	100	100	37.5	100	0
NC_037328.1:145685768-145685768	NC_037328.1	145685768	145685768	COL6A1	gene-COL6A1	collagen type VI alpha 1 chain	+	gene	overlapping	0	2.12912e-05	35.7702	100	100	100	100	100	100	100	93.75	100	100	0	100	31.8182	100	90	50	100	0
NC_037328.1:145852416-145852416	NC_037328.1	145852416	145852416	FTCD	gene-FTCD	formimidoyltransferase cyclodeaminase	-	gene	overlapping	0	0.0241841	-13.3002	15.3846	14.2857	7.69231	0	8	5.26316	0	3.57143	14.8148	25	34.4828	8.33333	25	16.6667	30.7692	10	0	38.4615
NC_037328.1:145874212-145874212	NC_037328.1	145874212	145874212	SPATC1L	gene-SPATC1L	spermatogenesis and centriole associated 1 like	-	gene	overlapping	0	0.00505641	14.7112	57.8947	34.4828	54.5455	50	0	64.2857	0	40.9091	3.84615	3.22581	0	53.8462	0	53.3333	63.1579	0	0	0
NC_037328.1:146395030-146395030	NC_037328.1	146395030	146395030	null					Not found	0	0.00828446	11.4512	30	12.5	0	21.4286	8.33333	17.3913	18.1818	20.5882	4.7619	8.69565	2.7027	4.16667	0	0	11.1111	0	3.44828	0
NC_037328.1:147780513-147780513	NC_037328.1	147780513	147780513	null					Not found	0	0.0228464	13.1435	84.2105	91.3044	100	85.7143	92.1053	86.3636	93.1034	88	78.2609	88.8889	79.4118	76.9231	65.3846	52	86.6667	58.8235	88.4615	84.2105
NC_037328.1:148148539-148148539	NC_037328.1	148148539	148148539	LOC104971070	gene-LOC104971070	No description	-	gene	overlapping	0	0.0337749	18.9459	50	91.6667	71.4286	68.1818	60.8696	45.4545	47.619	62.5	54.5455	62.5	38.7097	50	38.4615	29.1667	33.3333	28	36.3636	65.2174
NC_037328.1:148381119-148381119	NC_037328.1	148381119	148381119	SETD4	gene-SETD4	SET domain containing 4	-	gene	overlapping	0	6.57635e-07	26.6238	100	88.2353	95	100	100	85.7143	83.3333	96.4286	86.6667	70.5882	76.1905	28	84.2105	78.9474	55	73.6842	57.1429	72
NC_037328.1:148381128-148381128	NC_037328.1	148381128	148381128	SETD4	gene-SETD4	SET domain containing 4	-	gene	overlapping	0	4.49198e-06	27.081	73.913	100	85	93.3333	96	85.7143	66.6667	89.2857	73.3333	58.8235	76.1905	32	63.1579	84.2105	45	68.4211	35.7143	56
NC_037328.1:148381131-148381131	NC_037328.1	148381131	148381131	SETD4	gene-SETD4	SET domain containing 4	-	gene	overlapping	0	0.00952948	19.0034	69.5652	94.1176	75	73.3333	84	71.4286	75	71.4286	40	41.1765	66.6667	40	63.1579	78.9474	25	57.8947	50	60
NC_037328.1:148381174-148381174	NC_037328.1	148381174	148381174	SETD4	gene-SETD4	SET domain containing 4	-	gene	overlapping	0	0.00309016	19.0358	91.3044	94.1176	85	100	92	78.5714	91.6667	82.1429	86.6667	82.3529	80.9524	36	68.4211	78.9474	60	89.4737	50	84
NC_037328.1:148665490-148665490	NC_037328.1	148665490	148665490	CHAF1B	gene-CHAF1B	chromatin assembly factor 1 subunit B	+	gene	overlapping	0	2.90302e-08	28.0419	40	100	45.4545	57.8947	100	56.25	100	100	100	50	100	100	0	5.55556	91.6667	0	0	100
NC_037328.1:148788850-148788850	NC_037328.1	148788850	148788850	null					Not found	0	1.11586e-09	32.0623	100	34.7826	52.381	66.6667	24	50	38.8889	52.1739	66.6667	16.129	20	10.3448	9.375	51.6129	16.6667	20	21.0526	31.8182
NC_037328.1:148788914-148788914	NC_037328.1	148788914	148788914	null					Not found	0	1.13567e-06	27.0727	100	78.2609	65	80.9524	84	77.7778	61.1111	73.913	95.8333	38.7097	57.5	34.4828	36.6667	77.4193	54.1667	52	63.1579	59.0909
NC_037328.1:149835797-149835797	NC_037328.1	149835797	149835797	KCNJ6	gene-KCNJ6	No description	-	gene	overlapping	0	6.3932e-13	31.5138	41.6667	0	96.5517	46.6667	63.6364	100	44.8276	64.5161	44.8276	0	40.7407	9.375	0	51.6129	5.55556	0	48.1481	63.6364
NC_037328.1:149869907-149869907	NC_037328.1	149869907	149869907	KCNJ6	gene-KCNJ6	No description	-	gene	overlapping	0	0.000192134	14.2291	100	0	100	100	100	82.6087	100	58.3333	100	54.5455	100	57.1429	4.16667	100	100	56.25	43.4783	97.2973
NC_037328.1:150941987-150941987	NC_037328.1	150941987	150941987	null					Not found	0	0.0153625	20.6552	29.4118	55	81.8182	82.3529	90.4762	90.9091	31.25	81.25	46.6667	33.3333	46.6667	44	61.9048	44	40	50	50	33.3333
NC_037328.1:150943258-150943258	NC_037328.1	150943258	150943258	null					Not found	0	0.0187369	17.0729	70	92.1053	83.3333	84	75	56	40	78.2609	76.1905	38.0952	69.5652	76.9231	60.7143	54.5455	30.7692	44.4444	85	41.1765
NC_037328.1:150943927-150943927	NC_037328.1	150943927	150943927	null					Not found	0	0.000132663	25.4381	36.3636	78.2609	66.6667	77.7778	92.8571	38.8889	43.75	68.75	78.2609	15.3846	60	42.1053	34.6154	36.8421	39.2857	23.0769	64.2857	37.037
NC_037328.1:150943928-150943928	NC_037328.1	150943928	150943928	null					Not found	0	0.00103097	21.2576	47.619	74.0741	76.9231	64.7059	80	30	63.6364	75	80	44.8276	68.1818	42.3077	46.6667	31.25	50	26.3158	59.0909	32
NC_037328.1:150943963-150943963	NC_037328.1	150943963	150943963	null					Not found	0	0.0303791	15.0682	66.6667	88.8889	92.3077	76.4706	93.3333	50	45.4545	78.5714	60	48.2759	68.1818	53.8462	60	53.125	77.2727	42.1053	77.2727	36
NC_037328.1:151179541-151179541	NC_037328.1	151179541	151179541	ETS2	gene-ETS2	ETS proto-oncogene 2%2C transcription factor	+	gene	overlapping	0	0.021896	-19.3652	56.5217	77.2727	37.5	42.8571	55.5556	27.2727	83.3333	55.8824	14.2857	78.2609	67.6471	80	66.6667	57.1429	76.9231	68.1818	36.8421	93.1034
NC_037328.1:151179546-151179546	NC_037328.1	151179546	151179546	ETS2	gene-ETS2	ETS proto-oncogene 2%2C transcription factor	+	gene	overlapping	0	0.0440353	-16.8632	56.5217	90.9091	43.75	57.1429	44.4444	9.09091	77.7778	50	0	73.913	67.6471	86.6667	68.5714	28.5714	61.5385	68.1818	26.3158	100
NC_037328.1:151179552-151179552	NC_037328.1	151179552	151179552	ETS2	gene-ETS2	ETS proto-oncogene 2%2C transcription factor	+	gene	overlapping	0	0.0292357	-16.6896	52.1739	81.8182	37.5	35.7143	33.3333	36.3636	72.2222	41.1765	3.57143	78.2609	73.5294	73.3333	57.1429	31.4286	53.8462	72.7273	21.0526	82.7586
NC_037328.1:151179594-151179594	NC_037328.1	151179594	151179594	ETS2	gene-ETS2	ETS proto-oncogene 2%2C transcription factor	+	gene	overlapping	0	0.0220989	-16.7859	73.913	86.3636	43.75	71.4286	50	45.4545	94.4444	79.4118	17.8571	82.6087	88.2353	100	72.2222	71.4286	53.8462	90.9091	57.8947	96.5517
NC_037328.1:151342127-151342127	NC_037328.1	151342127	151342127	null					Not found	0	7.25204e-09	-28.7577	4.7619	92.3077	39.1304	0	0	56.6667	50	31.25	0	95	65	41.1765	35	59.2593	100	0	100	37.5
NC_037328.1:151434727-151434727	NC_037328.1	151434727	151434727	null					Not found	0	0.000491319	17.8034	93.3333	100	92.3077	100	84	95.4545	100	83.871	86.3636	58.8235	74.0741	91.3044	88.2353	70.3704	57.1429	87.5	54.5455	93.1034
NC_037328.1:151434832-151434832	NC_037328.1	151434832	151434832	null					Not found	0	0.0275759	11.0867	96.6667	100	84.6154	100	92	95.4545	100	83.871	90.9091	88.2353	88.8889	95.6522	58.8235	42.8571	100	100	72.7273	96.5517
NC_037328.1:151434833-151434833	NC_037328.1	151434833	151434833	null					Not found	0	0.000154125	16.9607	100	95	95.6522	93.75	90.9091	100	100	100	100	85.1852	95.5556	92.3077	40	56.5217	91.6667	100	65	96.4286
NC_037328.1:151588305-151588305	NC_037328.1	151588305	151588305	LOC530102	gene-LOC530102	No description	-	gene	overlapping	0	0.0392976	-12.8076	0	26.087	5.26316	0	3.0303	4.54545	5	20	9.09091	17.6471	42.8571	21.0526	4.34783	10.7143	16.6667	20	30	25
NC_037328.1:152071752-152071752	NC_037328.1	152071752	152071752	LOC112448102	gene-LOC112448102	No description	-	gene	overlapping	0	1.60999e-08	-28.3494	100	52.381	93.3333	100	57.1429	31.25	42.8571	39.2857	100	100	96.875	100	80.7692	100	100	100	93.75	100
NC_037328.1:152071753-152071753	NC_037328.1	152071753	152071753	LOC112448102	gene-LOC112448102	No description	-	gene	overlapping	0	3.17351e-07	-28.413	100	39.1304	83.3333	100	52.1739	33.3333	50	47.619	84.8485	100	100	95.2381	94.4444	84	100	91.3044	85.7143	95.4545
NC_037328.1:152071825-152071825	NC_037328.1	152071825	152071825	LOC112448102	gene-LOC112448102	No description	-	gene	overlapping	0	2.15996e-07	25.6466	100	94.7368	91.6667	93.75	100	75.8621	100	84	100	94.1176	63.1579	100	79.1667	3.33333	100	45	68.4211	56
NC_037328.1:152343211-152343211	NC_037328.1	152343211	152343211	SH3BP5	gene-SH3BP5	SH3 domain binding protein 5	-	gene	overlapping	0	0.00139547	-21.3193	0	52.1739	35.7143	5	44.4444	57.1429	80.9524	100	0	38.8889	95	89.4737	50	3.0303	100	100	0	90.9091
NC_037328.1:152402234-152402234	NC_037328.1	152402234	152402234	LOC107132229	gene-LOC107132229	No description	-	gene	overlapping	0	0.0373009	14.6092	93.75	96.2963	89.2857	87.5	85	94.4444	100	76.1905	85.7143	64.7059	82.6087	65.2174	80	79.1667	60	95	73.6842	76.3158
NC_037328.1:152484924-152484924	NC_037328.1	152484924	152484924	COLQ	gene-COLQ	collagen like tail subunit of asymmetric acetylcholinesterase	-	gene	overlapping	0	0.000633969	20.1698	62.963	100	81.25	75	60	85	83.3333	73.3333	81.25	82.6087	46.6667	60	45.7143	51.4286	50	63.8889	35.2941	85
NC_037328.1:152484954-152484954	NC_037328.1	152484954	152484954	COLQ	gene-COLQ	collagen like tail subunit of asymmetric acetylcholinesterase	-	gene	overlapping	0	0.00458158	15.5678	86.2069	96	81.8182	87.5	77.4193	95	94.4444	91.1111	84.375	91.3044	53.3333	75	60	77.1429	58.3333	97.2222	51.4286	90
NC_037328.1:152498317-152498317	NC_037328.1	152498317	152498317	COLQ	gene-COLQ	collagen like tail subunit of asymmetric acetylcholinesterase	-	gene	overlapping	0	0.000410584	14.8963	100	100	100	100	100	95.2381	100	100	92.8571	97.2973	63.6364	100	96.6667	100	100	50	100	46.4286
NC_037328.1:153118387-153118387	NC_037328.1	153118387	153118387	null					Not found	0	0.0139729	16.4109	90	90	100	86.9565	74.1936	82.1429	75	73.5294	85	82.3529	47.619	44	82.7586	58.3333	76.1905	64.5161	65.8537	87.5
NC_037328.1:153118414-153118414	NC_037328.1	153118414	153118414	null					Not found	0	0.00202975	20.5102	66.6667	56.6667	75	65.2174	67.7419	53.5714	40	47.0588	60	55.8824	23.8095	8	55.1724	29.1667	57.1429	32.2581	39.0244	46.875
NC_037328.1:153118422-153118422	NC_037328.1	153118422	153118422	null					Not found	0	0.00652208	14.7673	93.3333	96.6667	100	86.9565	87.0968	92.8571	85	76.4706	80	91.1765	66.6667	68	86.2069	79.1667	71.4286	61.2903	63.4146	78.125
NC_037328.1:153344005-153344005	NC_037328.1	153344005	153344005	RFTN1	gene-RFTN1	No description	-	gene	overlapping	0	6.4703e-06	28.149	70	100	91.6667	89.4737	88.8889	61.5385	35.7143	88.2353	3.84615	90.9091	5.88235	3.44828	35	34.7826	62.5	43.75	56	43.75
NC_037328.1:153349988-153349988	NC_037328.1	153349988	153349988	RFTN1	gene-RFTN1	No description	-	gene	overlapping	0	8.56946e-08	-25.6095	7.40741	24.1379	0	11.7647	0	7.69231	23.5294	6.89655	3.84615	28.5714	38.4615	35.7143	32.3529	6.45161	33.3333	34.7826	23.3333	82.7586
NC_037328.1:153350004-153350004	NC_037328.1	153350004	153350004	RFTN1	gene-RFTN1	No description	-	gene	overlapping	0	2.39705e-05	-20.5299	11.1111	26.6667	6.25	17.6471	3.57143	7.69231	35.2941	10.3448	7.69231	28.5714	42.3077	28.5714	41.1765	6.45161	26.6667	26.087	25	86.2069
NC_037328.1:153350067-153350067	NC_037328.1	153350067	153350067	RFTN1	gene-RFTN1	No description	-	gene	overlapping	0	3.29713e-06	-22.057	14.8148	26.6667	0	5.88235	7.14286	15.3846	17.6471	6.89655	7.69231	28.5714	30.7692	28.5714	26.4706	6.45161	26.6667	39.1304	31.25	82.7586
NC_037328.1:153382934-153382934	NC_037328.1	153382934	153382934	RFTN1	gene-RFTN1	No description	-	gene	overlapping	0	7.41948e-08	-24.8987	100	60	100	100	45.4545	95.4545	45.8333	12.9032	96.4286	94.4444	96.5517	100	100	100	93.3333	95.8333	100	100
NC_037328.1:153382948-153382948	NC_037328.1	153382948	153382948	RFTN1	gene-RFTN1	No description	-	gene	overlapping	0	0.00153638	12.6697	100	100	93.1034	100	93.9394	100	100	96.7742	96.4286	66.6667	96.5517	100	55	100	100	100	48	100
NC_037328.1:153401202-153401202	NC_037328.1	153401202	153401202	RFTN1	gene-RFTN1	No description	-	gene	overlapping	0	2.73515e-06	-26.4634	89.4737	47.8261	92.8571	100	37.931	100	50	39.3939	95	100	100	95.6522	100	95	100	100	100	100
NC_037328.1:153401228-153401228	NC_037328.1	153401228	153401228	RFTN1	gene-RFTN1	No description	-	gene	overlapping	0	4.81786e-06	-24.9	89.4737	47.8261	100	100	41.3793	94.4444	56.25	39.3939	95	93.75	100	100	100	100	94.1176	100	100	100
NC_037328.1:153402676-153402676	NC_037328.1	153402676	153402676	RFTN1	gene-RFTN1	No description	-	gene	overlapping	0	0.000334713	-18.3075	100	56	100	100	62.963	94.7368	55.5556	55.2632	100	100	100	100	100	89.2857	100	100	100	100
NC_037328.1:153494895-153494895	NC_037328.1	153494895	153494895	RFTN1	gene-RFTN1	No description	-	gene	overlapping	0	0.0180117	-12.2202	86.2069	100	100	76	91.6667	40	100	74.1936	64.2857	90.4762	94.5946	94.7368	94.7368	86.9565	100	100	83.3333	97.5
NC_037328.1:153494928-153494928	NC_037328.1	153494928	153494928	RFTN1	gene-RFTN1	No description	-	gene	overlapping	0	0.0155196	-11.8261	86.2069	100	100	76	86.1111	46.6667	100	77.4193	69.2308	95.2381	97.2973	100	94.7368	89.1304	100	100	79.1667	92.5
NC_037328.1:153512501-153512501	NC_037328.1	153512501	153512501	RFTN1	gene-RFTN1	No description	-	gene	overlapping	0	0.00011512	-15.1571	51.8519	100	100	0	100	96	100	100	96.875	100	100	100	100	100	100	100	91.6667	89.4737
NC_037328.1:153532322-153532322	NC_037328.1	153532322	153532322	RFTN1	gene-RFTN1	No description	-	gene	overlapping	0	0.0414494	-8.38334	100	100	96.6667	100	95.6522	31.5789	100	100	91.3044	100	100	100	100	100	100	95.6522	95	100
NC_037328.1:153542327-153542327	NC_037328.1	153542327	153542327	RFTN1	gene-RFTN1	No description	-	gene	overlapping	0	0.0330265	-9.87144	100	100	94.1176	100	95.6522	72.2222	94.4444	92.8571	29.4118	100	94.1176	100	90.4762	95.4545	100	100	87.5	100
NC_037328.1:153542355-153542355	NC_037328.1	153542355	153542355	RFTN1	gene-RFTN1	No description	-	gene	overlapping	0	0.0130203	-10.717	83.3333	100	100	100	95.6522	77.7778	94.4444	100	35.2941	100	100	100	100	95.4545	100	95.8333	91.6667	100
NC_037328.1:153722750-153722750	NC_037328.1	153722750	153722750	null					Not found	0	0.000346036	34.4318	100	100	100	100	100	100	91.6667	100	100	100	26.9231	40	100	100	72	0	42.8571	100
NC_037328.1:153725122-153725122	NC_037328.1	153725122	153725122	null					Not found	0	4.10607e-11	-48.1835	38.0952	29.4118	63.1579	0	20	100	38.4615	53.5714	96.4286	93.3333	100	90	100	100	100	100	94.4444	95
NC_037328.1:153905622-153905622	NC_037328.1	153905622	153905622	PLCL2	gene-PLCL2	phospholipase C-like 2	+	gene	overlapping	0	6.81951e-05	-22.3925	31.5789	86.3636	26.3158	22.7273	64.2857	24	78.2609	42.4242	27.027	73.913	57.5758	92	65.2174	48.6487	71.4286	68.4211	46.6667	80.6452
NC_037328.1:153905626-153905626	NC_037328.1	153905626	153905626	PLCL2	gene-PLCL2	phospholipase C-like 2	+	gene	overlapping	0	4.28476e-05	-22.4998	36.8421	90.9091	36.8421	45.4545	78.5714	28	78.2609	51.5152	32.4324	73.913	60.6061	92	78.2609	81.0811	78.5714	89.4737	50	77.4193
NC_037328.1:153905645-153905645	NC_037328.1	153905645	153905645	PLCL2	gene-PLCL2	phospholipase C-like 2	+	gene	overlapping	0	0.00024405	-21.3605	31.5789	86.3636	26.3158	18.1818	71.4286	28	69.5652	42.4242	29.7297	65.2174	51.5152	88	60.8696	54.0541	71.4286	84.2105	36.6667	83.871
NC_037328.1:153905678-153905678	NC_037328.1	153905678	153905678	PLCL2	gene-PLCL2	phospholipase C-like 2	+	gene	overlapping	0	0.000187655	-20.4596	36.8421	90.9091	31.5789	18.1818	71.4286	24	78.2609	45.4545	24.3243	65.2174	51.5152	88	73.913	54.0541	57.1429	94.7368	36.6667	83.871
NC_037328.1:153948373-153948373	NC_037328.1	153948373	153948373	PLCL2	gene-PLCL2	phospholipase C-like 2	+	gene	overlapping	0	0.00497638	12.574	11.1111	28	29.6296	10.3448	32.2581	0	30.4348	25	12.1212	6.66667	16.129	17.8571	6.25	7.14286	0	4.54545	0	7.14286
NC_037328.1:153972922-153972922	NC_037328.1	153972922	153972922	PLCL2	gene-PLCL2	phospholipase C-like 2	+	gene	overlapping	0	8.77364e-05	-21.8808	9.67742	48.1481	0	8.33333	41.6667	30.7692	66.6667	69.697	23.3333	4	51.8519	100	6.25	100	78.5714	100	50	4.54545
NC_037328.1:153980700-153980700	NC_037328.1	153980700	153980700	PLCL2	gene-PLCL2	phospholipase C-like 2	+	gene	overlapping	0	0.0147419	-9.28135	94.4444	91.6667	90.4762	88.4615	100	76.4706	96	48.5714	100	95.2381	93.75	100	100	94.4444	100	93.3333	92.8571	100
NC_037328.1:154026809-154026809	NC_037328.1	154026809	154026809	PLCL2	gene-PLCL2	phospholipase C-like 2	+	gene	overlapping	0	0.0078036	19.3709	100	60	66.6667	100	100	100	37.5	76	100	11.7647	100	93.5484	60	18.1818	60	100	58.3333	64
NC_037328.1:154026830-154026830	NC_037328.1	154026830	154026830	PLCL2	gene-PLCL2	phospholipase C-like 2	+	gene	overlapping	0	0.000367974	23.8463	96	61.9048	75	96	100	100	31.25	76.9231	100	29.4118	100	96.7742	45	0	41.6667	95.4545	46.1538	68
NC_037328.1:154026892-154026892	NC_037328.1	154026892	154026892	PLCL2	gene-PLCL2	phospholipase C-like 2	+	gene	overlapping	0	0.0021451	21.9436	100	65	75	96	85.7143	100	37.5	76.9231	94.1176	5.88235	95.8333	100	38.8889	18.1818	50	95.4545	56.5217	72
NC_037328.1:154027748-154027748	NC_037328.1	154027748	154027748	PLCL2	gene-PLCL2	phospholipase C-like 2	+	gene	overlapping	0	0.0138078	9.40209	8.82353	10	15.3846	0	37.8378	20	18.1818	6.66667	5.71429	3.33333	3.125	4.16667	7.69231	0	4.16667	9.52381	2.85714	3.125
NC_037328.1:154053244-154053244	NC_037328.1	154053244	154053244	PLCL2	gene-PLCL2	phospholipase C-like 2	+	gene	overlapping	0	9.51734e-10	28.0277	100	46.1538	62.5	100	64.5161	100	58.3333	100	100	100	61.7647	0	100	0	50	5.88235	68.75	92.8571
NC_037328.1:154669474-154669474	NC_037328.1	154669474	154669474	TBC1D5	gene-TBC1D5	TBC1 domain family member 5	-	gene	overlapping	0	6.18068e-07	18.3754	100	54.2857	57.1429	100	100	100	100	100	100	36	89.2857	61.1111	93.5484	100	28.5714	100	96.1538	41.3793
NC_037328.1:155002656-155002656	NC_037328.1	155002656	155002656	null					Not found	0	0.0198689	10.9766	88.4615	96.6667	100	100	92.8571	78.9474	89.4737	85	88.8889	95	60.7143	80	85	96.2963	60	88.4615	59.2593	96.7742
NC_037328.1:155002678-155002678	NC_037328.1	155002678	155002678	null					Not found	0	9.90077e-05	21.6996	69.2308	76.6667	84.375	68.75	82.1429	73.6842	68.4211	65	59.2593	60	25	56	70	55.5556	60	38.4615	25.9259	61.2903
NC_037328.1:155002705-155002705	NC_037328.1	155002705	155002705	null					Not found	0	0.00338724	15.2127	92.3077	90	96.875	87.5	85.7143	78.9474	84.2105	80	85.1852	85	57.1429	68	85	70.3704	70	69.2308	42.3077	96.7742
NC_037328.1:155334403-155334403	NC_037328.1	155334403	155334403	null					Not found	0	0.0403572	8.33439	96.5517	100	88	100	96	100	100	96.2963	100	91.6667	100	30	96.5517	95.6522	90.9091	100	100	97.0588
NC_037328.1:156430496-156430496	NC_037328.1	156430496	156430496	KCNH8	gene-KCNH8	No description	+	gene	overlapping	0	8.37123e-09	-25.1516	56.5217	52.1739	95.2381	96	60.8696	100	57.1429	57.6923	54.5455	100	95.8333	100	90.4762	100	91.3044	91.8919	93.1034	93.9394
NC_037328.1:156802104-156802104	NC_037328.1	156802104	156802104	KCNH8	gene-KCNH8	No description	+	gene	overlapping	0	0.0444167	6.95997	100	100	96.1538	94.4444	93.3333	100	100	100	100	100	100	100	100	100	100	31.8182	89.4737	100
NC_037328.1:156844491-156844491	NC_037328.1	156844491	156844491	KCNH8	gene-KCNH8	No description	+	gene	upstream	552	0.0110718	11.7881	100	100	100	100	93.3333	100	100	100	96	100	100	93.3333	43.4783	100	100	100	50	96.4286
NC_037328.1:157060208-157060208	NC_037328.1	157060208	157060208	null					Not found	0	0.00307847	16.8777	85.7143	100	78.5714	93.3333	84.2105	84.6154	83.3333	84.6154	100	66.6667	47.8261	75	100	61.5385	75	61.2903	55.1724	100
NC_037328.1:157060252-157060252	NC_037328.1	157060252	157060252	null					Not found	0	0.0378176	12.3905	85.7143	100	92.8571	100	94.7368	84.6154	100	92.3077	100	94.4444	73.913	75	91.6667	84.6154	88.2353	70.9677	68.9655	90.9091
NC_037328.1:157769485-157769485	NC_037328.1	157769485	157769485	null					Not found	0	0.000639309	22.2129	61.2903	100	85.7143	96.1538	70.3704	47.619	63.6364	19.0476	53.5714	43.75	65.2174	61.1111	23.8095	60.4167	25	51.7241	13.3333	53.125
NC_037328.1:157769575-157769575	NC_037328.1	157769575	157769575	null					Not found	0	1.16378e-05	24.5516	41.9355	70.9677	50	61.5385	37.037	23.8095	45.4545	19.0476	28.5714	18.75	43.4783	27.7778	4.7619	12.5	8.33333	10.3448	6.45161	25
NC_037328.1:158397078-158397078	NC_037328.1	158397078	158397078	ASMT	gene-ASMT	acetylserotonin O-methyltransferase	+	gene	overlapping	0	0.0339946	-16.8862	5.55556	73.913	33.3333	0	16.6667	15.3846	38.4615	3.125	21.0526	0	20	61.1111	61.9048	29.1667	47.0588	46.6667	20.8333	72.7273
NC_037328.1:158407766-158407766	NC_037328.1	158407766	158407766	ASMT	gene-ASMT	acetylserotonin O-methyltransferase	+	gene	overlapping	0	0.0207658	15.4476	66.6667	100	100	42.1053	38.0952	20	50	28.125	61.9048	81.4815	53.5714	20	87.5	33.3333	15.3846	20.8333	11.7647	44
NC_037328.1:158508893-158508893	NC_037328.1	158508893	158508893	null					Not found	0	8.11844e-14	42.2392	95.8333	96.5517	100	100	100	100	35.4839	50	100	59.2593	0	33.3333	60	96.5517	100	0	0	48.5714
NC_037328.1:158508960-158508960	NC_037328.1	158508960	158508960	null					Not found	0	3.02542e-06	-25.1307	91.6667	41.3793	0	88.4615	100	100	64.5161	96.6667	56	100	100	91.6667	96.6667	89.6552	100	92.5926	100	94.2857
NC_037328.1:158526199-158526199	NC_037328.1	158526199	158526199	null					Not found	0	0.0264609	-6.9387	88.5714	95.9184	91.3044	88.0952	85.7143	90.9091	100	97.9167	92.3077	98.0392	100	97.3684	100	100	100	100	100	97.7778
NC_037329.1:85875-85875	NC_037329.1	85875	85875	null					Not found	0	0	9.03537	31.2393	30.0904	28.3115	32.8632	28.4689	27.289	27.2323	27.2875	27.0568	33.1309	31.8805	22.0596	9.347	14.2349	26.2577	4.51752	14.6884	22.404
NC_037329.1:85906-85906	NC_037329.1	85906	85906	null					Not found	0	0	9.76134	35.6247	35.3711	33.6903	36.4593	32.9786	32.4206	30.0152	33.1998	32.3424	35.1422	34.9748	26.1808	14.6661	18.5352	28.8818	8.96335	20.4296	26.4762
NC_037329.1:92818-92818	NC_037329.1	92818	92818	null					Not found	0	0.00174015	4.302	56.231	54.8161	56.4841	57.2477	49.1773	53.8283	41.9032	54.5627	56.3319	49.505	55.7927	56.8144	46.5116	49.6631	39.8477	45.0299	49.1525	49.5474
NC_037329.1:92840-92840	NC_037329.1	92840	92840	null					Not found	0	4.38287e-09	4.59988	22.6866	21.0884	18.1818	21.8247	15.3298	18.9845	11.6013	17.0093	20.4426	16.5049	21.8182	12.5407	12.8898	12.8205	12.1588	10.3408	13.6201	13.0564
NC_037329.1:92843-92843	NC_037329.1	92843	92843	null					Not found	0	0.0276104	3.21353	6.45161	15.1515	6.55738	17.6471	12.9412	4.08163	6.94444	18.2927	8.13953	13.7931	16.129	2.22222	7.46269	5.47945	11.1111	5.05051	5.08475	0.952381
NC_037329.1:92902-92902	NC_037329.1	92902	92902	null					Not found	0	2.35224e-07	1.99803	12.7325	10.1307	8.15348	11	8.01816	9.1858	7.5188	7.20859	7.14286	16.2011	14.9746	7.77339	3.83536	3.13059	6.48536	1.81044	4.13318	4.76454
NC_037329.1:92933-92933	NC_037329.1	92933	92933	null					Not found	0	1.9637e-13	4.60405	20.7773	17.1629	17.3913	15.5405	14.4975	13.9738	10.7616	13.2773	12.1339	16.2939	18.663	8.18554	7.35294	8.2218	10.5033	6.53442	8.20265	10.1222
NC_037329.1:94916-94916	NC_037329.1	94916	94916	null					Not found	0	0	6.8731	33.4465	33.9901	30.0654	29.8137	28.1987	31.7603	24.1774	29.5966	33.8947	26.7586	29.8553	25.8336	18.9792	23.2386	23.2025	18.0784	21.5347	25.6047
NC_037329.1:94946-94946	NC_037329.1	94946	94946	null					Not found	0	1.82549e-40	3.66322	15.528	13.8016	14.0156	15.1411	11.8454	11.7252	10.9369	12.7072	12.395	15.9674	15.747	9.73349	4.65116	7.10988	12.161	3.48743	5.92774	10.342
NC_037329.1:94968-94968	NC_037329.1	94968	94968	null					Not found	0	1.4013e-45	3.90147	13.7775	12.2462	11.4007	13.6864	10.4423	10.4929	10.6163	10.7824	13.6555	15.7269	14.6703	7.99536	3.31519	5.51454	11.4307	1.96269	4.45458	6.91667
NC_037329.1:94999-94999	NC_037329.1	94999	94999	null					Not found	0	0	4.98445	21.1299	17.8681	17.5473	19.8074	15.639	16.9593	13.3976	16.4496	18.7368	18.1776	19.6561	13.1961	8.09335	10.7927	14.1834	5.84795	10.8451	11.8828
NC_037329.1:187175-187175	NC_037329.1	187175	187175	null					Not found	0	0.0398037	-13.6901	33.3333	16	24.0506	44	17.7778	40.9091	40.9091	21.3115	25.5102	29.4118	55.5556	65	50	35.4839	47.3684	28.5714	43.4783	32.1429
NC_037329.1:213197-213197	NC_037329.1	213197	213197	null					Not found	0	5.28794e-13	5.2401	17.3913	19.3317	19.6013	14.6771	16.2025	13	14.6727	18.835	15.3734	15.5009	14.779	10.4058	9.6823	13.0542	10.0817	7.80543	9.50355	11.1111
NC_037329.1:213280-213280	NC_037329.1	213280	213280	null					Not found	0	4.11004e-19	8.28057	30.9917	34.8449	33.5548	28.4314	30.1266	28.25	26.3514	33.0739	32.4006	24.2884	25.8953	23.6458	19.5159	24.2574	21.2912	16.8934	23.3859	24.3267
NC_037329.1:3652001-3652001	NC_037329.1	3652001	3652001	null					Not found	0	0.0102492	16.8131	66.6667	54.2857	45.4545	78.5714	62.5	57.1429	53.8462	27.2727	28.125	69.5652	37.5	40	33.3333	34.4828	17.6471	29.1667	13.7931	47.0588
NC_037329.1:5937408-5937408	NC_037329.1	5937408	5937408	INPP1	gene-INPP1	inositol polyphosphate-1-phosphatase	-	gene	overlapping	0	0.000290622	-35.0215	23.5294	100	53.3333	66.6667	94.1176	40.9091	0	100	100	100	100	93.75	100	100	100	100	100	100
NC_037329.1:14362045-14362045	NC_037329.1	14362045	14362045	PDE1A	gene-PDE1A	phosphodiesterase 1A	+	gene	overlapping	0	0.005706	-15.2026	19.2308	30.4348	11.1111	0	11.7647	23.5294	11.7647	6.45161	15.7895	10.5263	41.6667	35.7143	50	30.303	0	50	20.6897	28
NC_037329.1:14362066-14362066	NC_037329.1	14362066	14362066	PDE1A	gene-PDE1A	phosphodiesterase 1A	+	gene	overlapping	0	0.0267619	-13.5982	23.0769	34.7826	22.2222	0	17.6471	11.7647	17.6471	6.66667	15.7895	5.26316	41.6667	35.7143	46.6667	33.3333	9.09091	55.5556	20.6897	24
NC_037329.1:14362084-14362084	NC_037329.1	14362084	14362084	PDE1A	gene-PDE1A	phosphodiesterase 1A	+	gene	overlapping	0	0.000116258	-20.5239	26.9231	39.1304	18.5185	0	11.7647	11.7647	17.6471	6.45161	21.0526	21.0526	62.5	42.8571	63.3333	33.3333	9.09091	61.1111	20.6897	24
NC_037329.1:14362110-14362110	NC_037329.1	14362110	14362110	PDE1A	gene-PDE1A	phosphodiesterase 1A	+	gene	overlapping	0	0.00391721	-15.919	23.0769	26.087	18.5185	0	11.7647	17.6471	23.5294	3.22581	10.5263	5.26316	45.8333	42.8571	46.6667	24.2424	9.09091	55.5556	24.1379	24
NC_037329.1:14362112-14362112	NC_037329.1	14362112	14362112	PDE1A	gene-PDE1A	phosphodiesterase 1A	+	gene	overlapping	0	0.00136241	-18.6338	34.6154	47.8261	22.2222	11.1111	11.7647	17.6471	41.1765	6.45161	21.0526	31.5789	66.6667	42.8571	63.3333	45.4545	9.09091	55.5556	31.0345	36
NC_037329.1:14362119-14362119	NC_037329.1	14362119	14362119	PDE1A	gene-PDE1A	phosphodiesterase 1A	+	gene	overlapping	0	2.09034e-05	-22.9391	23.0769	34.7826	18.5185	0	5.88235	17.6471	29.4118	9.67742	15.7895	21.0526	54.1667	42.8571	63.3333	39.3939	18.1818	66.6667	27.5862	28
NC_037329.1:14362133-14362133	NC_037329.1	14362133	14362133	PDE1A	gene-PDE1A	phosphodiesterase 1A	+	gene	overlapping	0	0.000101736	-21.0501	26.9231	30.4348	18.5185	0	11.7647	11.7647	17.6471	9.67742	21.0526	10.5263	58.3333	50	63.3333	36.3636	9.09091	50	27.5862	32
NC_037329.1:14362142-14362142	NC_037329.1	14362142	14362142	PDE1A	gene-PDE1A	phosphodiesterase 1A	+	gene	overlapping	0	0.000117899	-19.906	19.2308	30.4348	22.2222	0	5.88235	29.4118	11.7647	3.22581	15.7895	15.7895	54.1667	28.5714	63.3333	36.3636	9.09091	61.1111	20.6897	28
NC_037329.1:14362151-14362151	NC_037329.1	14362151	14362151	PDE1A	gene-PDE1A	phosphodiesterase 1A	+	gene	overlapping	0	0.00331921	-17.3161	34.6154	34.7826	29.6296	11.1111	5.88235	23.5294	23.5294	6.45161	26.3158	15.7895	58.3333	35.7143	60	51.5152	9.09091	61.1111	24.1379	36
NC_037329.1:17323546-17323546	NC_037329.1	17323546	17323546	ZNF385B	gene-ZNF385B	zinc finger protein 385B	+	gene	overlapping	0	0.0311445	-18.027	27.7778	57.1429	56.25	35	52.9412	30	22.7273	33.3333	15	33.3333	58.8235	77.7778	62.5	38.4615	33.3333	82.3529	29.1667	76.6667
NC_037329.1:17323567-17323567	NC_037329.1	17323567	17323567	ZNF385B	gene-ZNF385B	zinc finger protein 385B	+	gene	overlapping	0	0.0476891	-17.0428	33.3333	71.4286	62.5	35	47.0588	35	31.8182	33.3333	40	38.8889	64.7059	72.2222	68.75	53.8462	27.7778	87.5	45.8333	83.3333
NC_037329.1:30146647-30146647	NC_037329.1	30146647	30146647	null					Not found	0	1.13374e-05	-25.9505	31.8182	43.3333	42.1053	18.1818	72.093	60	16.6667	26.8293	23.8095	69.5652	61.3636	45	50	78.7879	69.2308	87.5	54.1667	52.7778
NC_037329.1:40926209-40926209	NC_037329.1	40926209	40926209	null					Not found	0	0.000726426	-20.527	50	76.9231	11.1111	23.0769	73.3333	15.3846	0	48.2759	48.2759	66.6667	77.4193	27.2727	71.4286	35.2941	58.3333	66.6667	42.8571	85.1852
NC_037329.1:44298878-44298878	NC_037329.1	44298878	44298878	CACNB4	gene-CACNB4	calcium voltage-gated channel auxiliary subunit beta 4	+	gene	overlapping	0	0.00652385	20.2873	100	100	100	91.6667	100	100	100	100	100	100	52.1739	100	40	87.5	46.1538	86.9565	100	96.2963
NC_037329.1:53671145-53671145	NC_037329.1	53671145	53671145	null					Not found	0	0.00982479	17.504	57.1429	88.4615	42.1053	95	79.1667	90.9091	86.3636	75	82.7586	57.8947	48.1481	100	45.4545	83.3333	86.6667	0	22.2222	95.6522
NC_037329.1:67813845-67813845	NC_037329.1	67813845	67813845	null					Not found	0	0.0029137	19.6828	55.5556	66.6667	28.5714	50	35.7143	50	33.3333	54.5455	19.2308	31.5789	28.125	20.8333	42.1053	18.1818	4.54545	41.9355	4.16667	25
NC_037329.1:69876894-69876894	NC_037329.1	69876894	69876894	null					Not found	0	0.0269939	11.2124	77.7778	95.6522	87.5	86.9565	100	96.7742	77.4193	86.3636	93.75	88.0952	71.4286	59.375	81.25	88.8889	62.069	77.5	82.3529	90.3226
NC_037329.1:70500295-70500295	NC_037329.1	70500295	70500295	null					Not found	0	0.000842944	16.2258	95.6522	91.6667	100	90	100	72.2222	83.3333	51.6129	95.6522	100	0	40.9091	38.4615	60	100	94.7368	100	100
NC_037329.1:71039790-71039790	NC_037329.1	71039790	71039790	STEAP3	gene-STEAP3	STEAP3 metalloreductase	+	gene	overlapping	0	0.0199427	-14.263	53.8462	100	50	61.9048	100	100	100	100	100	100	94.1176	100	100	100	100	100	100	100
NC_037329.1:71364532-71364532	NC_037329.1	71364532	71364532	CFAP221	gene-CFAP221	No description	+	gene	overlapping	0	2.10601e-11	25.0433	100	100	100	88	100	94.4444	95.8333	93.5484	100	100	0	29.4118	22.5806	100	94.4444	100	100	100
NC_037329.1:71364533-71364533	NC_037329.1	71364533	71364533	CFAP221	gene-CFAP221	No description	+	gene	overlapping	0	0.00194218	21.8935	100	100	100	100	95.4545	100	100	100	100	100	0	58.8235	43.5897	100	100	96	100	100
NC_037329.1:72666974-72666974	NC_037329.1	72666974	72666974	GLI2	gene-GLI2	GLI family zinc finger 2	+	gene	overlapping	0	0.00106113	16.8578	91.6667	100	93.3333	100	94.4444	100	100	100	93.75	50	100	100	100	50	92.3077	62.5	66.6667	100
NC_037329.1:72694479-72694479	NC_037329.1	72694479	72694479	GLI2	gene-GLI2	GLI family zinc finger 2	+	gene	overlapping	0	2.66271e-05	-19.9179	47.0588	69.2308	100	63.6364	60.8696	69.5652	100	95.6522	94.1176	95.2381	100	95	96.2963	100	100	92.8571	100	100
NC_037329.1:72825136-72825136	NC_037329.1	72825136	72825136	null					Not found	0	1.45132e-09	-38.8756	0	72.2222	93.75	10	55.5556	33.3333	100	45.8333	100	95.2381	100	100	96	95.6522	100	100	73.6842	100
NC_037329.1:76749697-76749697	NC_037329.1	76749697	76749697	CNTNAP5	gene-CNTNAP5	No description	+	gene	overlapping	0	0.0165461	-20.1927	55.5556	0	42.8571	0	50	76.4706	63.6364	52.1739	100	84.6154	100	47.8261	100	57.1429	26.6667	65	41.1765	100
NC_037329.1:81901933-81901933	NC_037329.1	81901933	81901933	null					Not found	0	0.0298172	15.4562	55.2632	77.7778	15.7895	80.7692	52.5	56.5217	43.3333	56.6667	46.1538	77.7778	32.1429	11.7647	50	45.4545	23.5294	58.3333	23.8095	22.8571
NC_037329.1:81901947-81901947	NC_037329.1	81901947	81901947	null					Not found	0	0.000361491	20.9915	68.4211	96.2963	36.8421	80.7692	42.5	43.4783	56.6667	46.6667	44.4444	81.4815	21.4286	0	30.7692	59.0909	41.1765	54.1667	19.0476	20
NC_037329.1:89023780-89023780	NC_037329.1	89023780	89023780	SPATS2L	gene-SPATS2L	spermatogenesis associated serine rich 2 like	+	gene	overlapping	0	0.00117908	-17.7137	83.3333	82.6087	77.7778	60.8696	46.6667	76.9231	75	57.8947	50	81.25	75	86.3636	77.7778	93.3333	90	90.4762	80	96.2963
NC_037329.1:89023842-89023842	NC_037329.1	89023842	89023842	SPATS2L	gene-SPATS2L	spermatogenesis associated serine rich 2 like	+	gene	overlapping	0	0.0111591	-15.2775	91.6667	82.6087	72.2222	47.8261	53.3333	84.6154	75	57.8947	50	84.375	65	90.9091	74.0741	100	80	85.7143	80	92.5926
NC_037329.1:89023851-89023851	NC_037329.1	89023851	89023851	SPATS2L	gene-SPATS2L	spermatogenesis associated serine rich 2 like	+	gene	overlapping	0	0.000201044	-21.1226	83.3333	82.6087	72.2222	47.8261	53.3333	84.6154	58.3333	57.8947	18.1818	78.125	75	90.9091	77.7778	93.3333	80	85.7143	75	92.5926
NC_037329.1:89023857-89023857	NC_037329.1	89023857	89023857	SPATS2L	gene-SPATS2L	spermatogenesis associated serine rich 2 like	+	gene	overlapping	0	0.00592094	-15.1831	91.6667	86.9565	83.3333	56.5217	50	92.3077	66.6667	63.1579	36.3636	84.375	70	86.3636	74.0741	93.3333	80	90.4762	85	100
NC_037329.1:89840292-89840292	NC_037329.1	89840292	89840292	null					Not found	0	2.37799e-05	22.0522	83.871	95.2381	91.6667	84.6154	84.2105	76.3158	69.697	77.1429	91.8919	85.1852	61.5385	41.6667	50	65.7895	64.2857	52	64.2857	71.4286
NC_037329.1:90185399-90185399	NC_037329.1	90185399	90185399	TMEM237	gene-TMEM237	transmembrane protein 237	-	gene	overlapping	0	3.8361e-14	-36.9337	0	62.069	0	58.6207	46.6667	4.34783	100	0	52.381	100	0	96.2963	54.8387	92.5926	90.9091	70	51.8519	100
NC_037329.1:93391243-93391243	NC_037329.1	93391243	93391243	PARD3B	gene-PARD3B	No description	+	gene	overlapping	0	0.00149824	-26.9992	90	100	66.6667	100	56.25	9.09091	100	68.75	60	100	100	100	93.75	100	100	100	100	100
NC_037329.1:94092735-94092735	NC_037329.1	94092735	94092735	NRP2	gene-NRP2	neuropilin 2	+	gene	overlapping	0	0.030948	-14.9466	31.5789	76	5	5.55556	11.1111	23.3333	48.1481	20	18.9189	33.3333	92.3077	45.8333	45	28	31.8182	54.1667	9.09091	34.6154
NC_037329.1:94092743-94092743	NC_037329.1	94092743	94092743	NRP2	gene-NRP2	neuropilin 2	+	gene	overlapping	0	0.00165501	-19.2934	31.5789	80	25	38.8889	28.8889	53.3333	77.7778	33.3333	32.4324	62.5	100	62.5	60	64	59.0909	75	34.0909	57.6923
NC_037329.1:94092770-94092770	NC_037329.1	94092770	94092770	NRP2	gene-NRP2	neuropilin 2	+	gene	overlapping	0	0.0217046	-15.2284	36.8421	80	15	38.8889	22.2222	30	66.6667	26.6667	21.6216	50	97.4359	58.3333	45	48	45.4545	54.1667	22.7273	53.8462
NC_037329.1:94092807-94092807	NC_037329.1	94092807	94092807	NRP2	gene-NRP2	neuropilin 2	+	gene	overlapping	0	9.61102e-05	-20.7126	6.89655	84.2105	11.7647	19.3548	29.6296	18.1818	68.75	16.6667	9.375	40	100	52.6316	67.7419	46.6667	27.7778	56.5217	4.34783	55.5556
NC_037329.1:94738338-94738338	NC_037329.1	94738338	94738338	ADAM23	gene-ADAM23	ADAM metallopeptidase domain 23	+	gene	overlapping	0	0.00339412	-15.8587	76.4706	100	73.6842	68.4211	80.7692	88.2353	78.9474	50	84.2105	87.5	86.3636	100	82.3529	100	100	100	90.4762	96.7742
NC_037329.1:94738356-94738356	NC_037329.1	94738356	94738356	ADAM23	gene-ADAM23	ADAM metallopeptidase domain 23	+	gene	overlapping	0	0.000479879	-19.2757	82.3529	85.7143	68.4211	73.6842	61.5385	100	57.8947	46.4286	68.4211	87.5	90.9091	91.3044	88.2353	94.1176	93.75	92.8571	85.7143	93.5484
NC_037329.1:94738363-94738363	NC_037329.1	94738363	94738363	ADAM23	gene-ADAM23	ADAM metallopeptidase domain 23	+	gene	overlapping	0	0.0144625	-13.7904	76.4706	100	68.4211	73.6842	76.9231	94.1176	73.6842	75	78.9474	87.5	86.3636	100	88.2353	100	100	100	85.7143	93.5484
NC_037329.1:94738392-94738392	NC_037329.1	94738392	94738392	ADAM23	gene-ADAM23	ADAM metallopeptidase domain 23	+	gene	overlapping	0	0.0256437	-13.9179	88.2353	95.2381	63.1579	68.4211	69.2308	94.1176	68.4211	64.2857	63.1579	91.6667	81.8182	100	88.2353	82.3529	100	100	61.9048	93.5484
NC_037329.1:96473006-96473006	NC_037329.1	96473006	96473006	null					Not found	0	3.85547e-17	-55.6232	63.6364	0	45	14.2857	6.89655	50	6.66667	5.88235	66.6667	100	100	58.3333	100	97.1429	100	100	100	4.16667
NC_037329.1:100927162-100927162	NC_037329.1	100927162	100927162	null					Not found	0	0.0036323	17.3583	96.1538	56.5217	52.381	35.2941	0	43.4783	46.6667	38.4615	0	63.6364	0	33.3333	0	4	46.1538	0	3.7037	61.9048
NC_037329.1:105943722-105943722	NC_037329.1	105943722	105943722	TNS1	gene-TNS1	tensin 1	-	gene	overlapping	0	0.0311844	-10.9708	55.5556	47.8261	100	100	52.9412	100	95.8333	96.875	100	100	95.6522	80	95.8333	94.2857	100	91.3044	95.2381	95.4545
NC_037329.1:106033798-106033798	NC_037329.1	106033798	106033798	TNS1	gene-TNS1	tensin 1	-	gene	overlapping	0	0.000405257	13.5482	96.4286	90.9091	95.8333	95	92	100	94.4444	100	94.7368	95.4545	42.8571	37.5	92.8571	68.75	100	100	100	100
NC_037329.1:106109836-106109836	NC_037329.1	106109836	106109836	TNS1	gene-TNS1	tensin 1	-	gene	overlapping	0	0.000637564	-12.5868	39.1304	56.5217	90	95.8333	30	91.3044	100	96.6667	95.4545	97.2222	95.8333	100	94.7368	100	41.6667	93.5484	100	85.1852
NC_037329.1:106794276-106794276	NC_037329.1	106794276	106794276	PRKAG3	gene-PRKAG3	protein kinase AMP-activated non-catalytic subunit gamma 3	-	gene	overlapping	0	0.039653	-16.6757	31.5789	45	75	72.7273	51.5152	42.1053	77.7778	54.1667	55.5556	78.2609	88.2353	90	65	70.2703	76.9231	75	63.3333	48.4848
NC_037329.1:106973398-106973398	NC_037329.1	106973398	106973398	CFAP65	gene-CFAP65	No description	-	gene	overlapping	0	0.0283648	15.8058	100	100	83.3333	90.9091	90.9091	100	73.6842	75	92.3077	75	77.2727	85.7143	79.3103	78.2609	50	73.3333	58.3333	86.6667
NC_037329.1:107484543-107484543	NC_037329.1	107484543	107484543	OBSL1	gene-OBSL1	obscurin-like 1	-	gene	overlapping	0	7.15213e-05	15.9771	95.4545	93.3333	100	96.1538	97.5	96	96.5517	94.2857	96.1538	44.4444	84.6154	54.1667	100	94.4444	61.1111	96.4286	91.4286	95
NC_037329.1:107491023-107491023	NC_037329.1	107491023	107491023	OBSL1	gene-OBSL1	obscurin-like 1	-	gene	overlapping	0	3.50558e-11	-39.7865	93.3333	46.4286	0	29.4118	87.5	53.8462	48	64.7059	50	100	100	100	91.3044	100	40	100	100	100
NC_037329.1:107497787-107497787	NC_037329.1	107497787	107497787	OBSL1	gene-OBSL1	obscurin-like 1	-	gene	overlapping	0	0.00146241	-19.8744	44.4444	57.8947	40	36.8421	44	31.8182	47.3684	28.125	24	77.7778	36.3636	82.3529	55.5556	76.4706	66.6667	62.5	16.2162	59.4595
NC_037329.1:107497838-107497838	NC_037329.1	107497838	107497838	OBSL1	gene-OBSL1	obscurin-like 1	-	gene	overlapping	0	0.0101216	-15.2389	27.7778	44.4444	15	26.3158	12	22.7273	21.0526	18.75	8	37.037	36.3636	44.1176	30.7692	41.1765	38.8889	40	29.7297	35.1351
NC_037329.1:113167205-113167205	NC_037329.1	113167205	113167205	DOCK10	gene-DOCK10	dedicator of cytokinesis 10	-	gene	downstream	246	0.0386686	9.59739	18.1818	18.75	11.1111	10.5263	5.26316	14.2857	18.1818	0	4.54545	3.57143	8.33333	0	0	2.5641	0	0	0	0
NC_037329.1:118326314-118326314	NC_037329.1	118326314	118326314	SP100	gene-SP100	No description	+	gene	overlapping	0	0.000187068	19.2454	94.4444	97.2973	100	94.4444	100	93.75	95.6522	79.4118	96.7742	28.5714	55	80	39.1304	92.8571	88.8889	100	94.1176	100
NC_037329.1:120076165-120076165	NC_037329.1	120076165	120076165	null					Not found	0	0.00123827	15.8236	100	94.1176	100	100	95.4545	100	100	93.3333	100	88.8889	100	100	100	50	54.5455	100	50	97.0588
NC_037329.1:120076166-120076166	NC_037329.1	120076166	120076166	null					Not found	0	0.00100738	13.3681	100	96	100	100	91.6667	97.2973	96.2963	100	96	100	100	100	93.3333	67.7419	50	100	48	97.8723
NC_037329.1:120411265-120411265	NC_037329.1	120411265	120411265	ZNF362	gene-ZNF362	zinc finger protein 362	-	gene	overlapping	0	0.0363079	-13.8582	40.9091	27.2727	59.2593	66.6667	33.3333	31.5789	68.4211	20.6897	3.84615	42.1053	43.75	62.069	52.6316	70	47.8261	82.1429	3.44828	72.7273
NC_037329.1:120411319-120411319	NC_037329.1	120411319	120411319	ZNF362	gene-ZNF362	zinc finger protein 362	-	gene	overlapping	0	0.0452692	-15.0134	36.3636	18.1818	64.2857	66.6667	28.5714	15.7895	63.1579	31.0345	7.69231	42.1053	34.375	58.6207	63.1579	75	47.8261	71.4286	10.7143	63.6364
NC_037329.1:120535754-120535754	NC_037329.1	120535754	120535754	TRIM62	gene-TRIM62	tripartite motif containing 62	+	gene	overlapping	0	0.00369634	-15.3239	26.6667	11.1111	11.7647	6.25	2.63158	0	0	12.5	0	31.25	28.5714	11.1111	16	27.2727	27.2727	50	6.25	11.1111
NC_037329.1:120535763-120535763	NC_037329.1	120535763	120535763	TRIM62	gene-TRIM62	tripartite motif containing 62	+	gene	overlapping	0	0.0141864	-15.3289	25	22.2222	11.7647	18.75	7.89474	0	11.1111	12.5	0	31.25	33.3333	38.8889	28	18.1818	25	38.8889	5.88235	27.7778
NC_037329.1:120535769-120535769	NC_037329.1	120535769	120535769	TRIM62	gene-TRIM62	tripartite motif containing 62	+	gene	overlapping	0	0.00546844	-15.8404	18.75	22.2222	5.88235	6.25	15.7895	3.84615	0	12.5	5.88235	56.25	23.8095	22.2222	16	18.1818	25	50	0	22.2222
NC_037329.1:120535811-120535811	NC_037329.1	120535811	120535811	TRIM62	gene-TRIM62	tripartite motif containing 62	+	gene	overlapping	0	0.0231193	-14.0618	25	22.2222	5.88235	12.5	7.89474	11.5385	5.55556	16.6667	0	43.75	28.5714	27.7778	12	27.2727	16.6667	55.5556	0	22.2222
NC_037329.1:120785622-120785622	NC_037329.1	120785622	120785622	HPCA	gene-HPCA	hippocalcin	-	gene	overlapping	0	0.0375702	-12.301	20.6897	26.6667	4.16667	7.69231	7.14286	6.45161	9.52381	12.5	10.7143	25	16.6667	28.5714	14.7059	18.1818	33.3333	27.2727	13.6364	38.8889
NC_037329.1:120785637-120785637	NC_037329.1	120785637	120785637	HPCA	gene-HPCA	hippocalcin	-	gene	overlapping	0	0.00832931	-13.0666	10.3448	23.3333	0	7.69231	7.14286	6.45161	14.2857	8.33333	14.2857	46.875	16.6667	7.14286	11.7647	30.303	33.3333	22.7273	4.54545	36.1111
NC_037329.1:120785659-120785659	NC_037329.1	120785659	120785659	HPCA	gene-HPCA	hippocalcin	-	gene	overlapping	0	0.024582	-13.7367	24.1379	26.6667	4.16667	7.69231	21.4286	3.22581	9.52381	8.33333	25	34.375	20.8333	21.4286	11.7647	30.303	33.3333	40.9091	13.6364	47.2222
NC_037329.1:120785673-120785673	NC_037329.1	120785673	120785673	HPCA	gene-HPCA	hippocalcin	-	gene	overlapping	0	0.0418011	-10.7151	13.7931	23.3333	4.16667	15.3846	3.57143	6.45161	14.2857	0	25	34.375	12.5	7.14286	17.6471	21.2121	13.3333	31.8182	22.7273	41.6667
NC_037329.1:121473496-121473496	NC_037329.1	121473496	121473496	null					Not found	0	0.0332157	-7.51482	93.75	100	100	0	0	100	100	87.0968	100	100	48	94.1176	57.1429	55.102	100	94.1176	100	100
NC_037329.1:121521583-121521583	NC_037329.1	121521583	121521583	null					Not found	0	0.0189467	-24.7531	100	0	0	100	72.2222	54.5455	0	59.0909	41.6667	66.6667	55.5556	80	63.6364	100	90	66.6667	100	27.7778
NC_037329.1:121571592-121571592	NC_037329.1	121571592	121571592	LOC112442278	gene-LOC112442278	No description	+	gene	overlapping	0	8.59553e-25	2.47343	9.43966	13.5206	9.94277	8.26631	14.3037	8.22281	8.54962	8.31461	7.44031	12.62	9.98806	7.84239	6.11481	4.11556	7.15775	3.47039	5.55943	8.87116
NC_037329.1:121571615-121571615	NC_037329.1	121571615	121571615	LOC112442278	gene-LOC112442278	No description	+	gene	overlapping	0	2.38547e-06	0.711796	7.77731	9.05938	5.94059	7.55634	9.58333	5.07812	7.84314	6.04252	6.07735	12.4317	9.9167	8.20924	4.72068	3.72973	5.46875	2.88282	4.63303	6.55929
NC_037329.1:121571616-121571616	NC_037329.1	121571616	121571616	LOC112442278	gene-LOC112442278	No description	+	gene	overlapping	0	0.00754649	0.444407	5.03134	6.68533	3.95818	4.22761	6.65236	3.20641	4.41558	3.83677	3.64431	4.16754	4.74101	4.42708	3.81158	3.19657	4.83502	2.79037	4.33608	5.35299
NC_037329.1:121571626-121571626	NC_037329.1	121571626	121571626	LOC112442278	gene-LOC112442278	No description	+	gene	overlapping	0	3.09309e-21	1.98941	7.30982	12.267	9.33522	7.24062	13.5417	5.72917	6.41026	7.30798	4.69613	11.8493	8.52836	6.9794	4.80214	2.96976	5.01302	2.44086	5.25229	8.09802
NC_037329.1:121571627-121571627	NC_037329.1	121571627	121571627	LOC112442278	gene-LOC112442278	No description	+	gene	overlapping	0	4.35033e-09	0.859103	4.59672	7.78552	4.83019	3.45884	8.83042	4.28427	3.61446	3.96721	2.88235	4.83216	4.09734	4.28839	3.77815	2.66002	3.62126	2.40143	4.60812	6.23118
NC_037329.1:121581599-121581599	NC_037329.1	121581599	121581599	null					Not found	0	8.72352e-09	32.1152	95.2381	100	88.8889	100	96.6667	100	100	100	95.4545	93.3333	36.8421	42.8571	41.1765	95.6522	100	38.8889	38.4615	100
NC_037329.1:121587577-121587577	NC_037329.1	121587577	121587577	null					Not found	0	0.00727423	10.8877	100	100	100	96	100	100	96.4286	28.5714	100	96.2963	52	50	100	97.1429	94.7368	87.5	97.0588	48.2759
NC_037329.1:121697758-121697758	NC_037329.1	121697758	121697758	null					Not found	0	0.000115614	-23.9263	42.8571	56.25	62.069	56.5217	48	77.2727	52.9412	73.6842	84.6154	71.4286	86.6667	87.5	78.5714	88.4615	88.2353	95	73.6842	100
NC_037329.1:121697768-121697768	NC_037329.1	121697768	121697768	null					Not found	0	1.02724e-05	-27.1463	50	62.5	55.1724	39.1304	36	63.6364	41.1765	78.9474	61.5385	85.7143	86.6667	87.5	85.7143	73.0769	70.5882	80	68.4211	94.7368
NC_037329.1:121697795-121697795	NC_037329.1	121697795	121697795	null					Not found	0	1.1739e-06	-31.2571	28.5714	37.5	48.2759	43.4783	60	68.1818	35.2941	63.1579	53.8462	71.4286	80	93.75	71.4286	76	94.1176	75	63.1579	94.7368
NC_037329.1:121697834-121697834	NC_037329.1	121697834	121697834	null					Not found	0	0.000135285	-27.576	14.2857	18.75	34.4828	26.087	12	27.2727	41.1765	26.3158	42.3077	35.7143	66.6667	81.25	25	34.6154	82.3529	60	31.5789	73.6842
NC_037329.1:121697851-121697851	NC_037329.1	121697851	121697851	null					Not found	0	2.33472e-08	-35.6302	35.7143	25	31.0345	17.3913	4	36.3636	23.5294	26.3158	42.3077	64.2857	73.3333	75	50	26.9231	76.4706	70	42.1053	84.2105
NC_037329.1:121697857-121697857	NC_037329.1	121697857	121697857	null					Not found	0	1.5083e-07	-33.7007	35.7143	25	17.2414	17.3913	16	22.7273	23.5294	36.8421	46.1538	57.1429	80	87.5	39.2857	46.1538	58.8235	75	10.5263	89.4737
NC_037329.1:121697859-121697859	NC_037329.1	121697859	121697859	null					Not found	0	0.000526774	-21.9044	21.4286	18.75	3.44828	4.34783	8	13.6364	17.6471	15.7895	23.0769	35.7143	46.6667	56.25	25	19.2308	58.8235	50	5.26316	26.3158
NC_037329.1:121697861-121697861	NC_037329.1	121697861	121697861	null					Not found	0	3.48718e-09	-37.1077	35.7143	31.25	31.0345	21.7391	20	40.9091	29.4118	52.6316	50	64.2857	80	87.5	67.8571	69.2308	76.4706	75	42.1053	84.2105
NC_037329.1:121708477-121708477	NC_037329.1	121708477	121708477	null					Not found	0	2.42234e-06	16.7034	96.2963	100	95.4545	96.1538	96.1538	100	100	93.1034	100	100	100	100	96	97.2973	95.6522	44.4444	48.2759	45.1613
NC_037329.1:121977949-121977949	NC_037329.1	121977949	121977949	ADGRB2	gene-ADGRB2	No description	+	gene	overlapping	0	0.0111043	-13.834	66.6667	42.1053	100	100	100	100	52.6316	100	100	100	100	100	90.9091	100	100	100	95	100
NC_037329.1:122043624-122043624	NC_037329.1	122043624	122043624	COL16A1	gene-COL16A1	No description	+	gene	overlapping	0	2.30023e-08	-32.7791	95.8333	100	100	52	45.9459	100	46.4286	50	0	96.875	94.5946	93.75	100	100	100	100	100	100
NC_037329.1:122065673-122065673	NC_037329.1	122065673	122065673	COL16A1	gene-COL16A1	No description	+	gene	overlapping	0	0.0172223	10.7163	94.7368	100	70.3704	96	100	100	100	100	100	92	95	77.7778	100	93.75	94.4444	54.5455	57.1429	100
NC_037329.1:122226411-122226411	NC_037329.1	122226411	122226411	LOC101902843	gene-LOC101902843	No description	-	gene	overlapping	0	1.80782e-21	-61.0737	48.2759	55.5556	0	48.3871	40.625	57.8947	30.7692	50	0	96.9697	97.4359	100	93.9394	100	100	95	100	97.8261
NC_037329.1:122235048-122235048	NC_037329.1	122235048	122235048	SERINC2	gene-SERINC2	serine incorporator 2	-	gene	overlapping	0	6.26831e-11	-49.3574	50	72.2222	50	50	56	57.8947	25	72	0	100	84	100	100	93.3333	100	100	100	100
NC_037329.1:122730452-122730452	NC_037329.1	122730452	122730452	null					Not found	0	0.0400931	15.4446	100	100	94.7368	84.6154	82.3529	100	92.8571	91.3044	81.25	100	38.8889	81.25	56	71.4286	80	91.6667	72.7273	96.1538
NC_037329.1:123430749-123430749	NC_037329.1	123430749	123430749	null					Not found	0	0.000206727	19.7648	100	100	100	100	100	92	100	100	100	100	100	94.7368	30	94.7368	37.5	100	100	57.1429
NC_037329.1:124052713-124052713	NC_037329.1	124052713	124052713	null					Not found	0	0.004984	12.1074	93.75	96.7742	100	100	96.875	90	100	43.75	96.4286	0	96.4286	100	87.5	86.1111	100	45.7143	92.8571	100
NC_037329.1:124993484-124993484	NC_037329.1	124993484	124993484	PHACTR4	gene-PHACTR4	phosphatase and actin regulator 4	-	gene	overlapping	0	0.00017034	2.86066	27.2826	30.7778	26.7413	27.0341	28.9048	33.4975	20.403	27.4427	29.5693	26.5651	25.5841	24.5357	23.8736	27.7844	21.345	22.2404	29.3669	24.6118
NC_037329.1:124993485-124993485	NC_037329.1	124993485	124993485	PHACTR4	gene-PHACTR4	phosphatase and actin regulator 4	-	gene	overlapping	0	0.000371512	3.04416	29.2651	31.7035	31.0786	27.9387	28.7514	31.1239	19.5846	25.3731	28.117	28.9442	22.5653	26.0363	25.1779	25.3499	22.5338	23.7002	26.5292	24.7016
NC_037329.1:124993504-124993504	NC_037329.1	124993504	124993504	PHACTR4	gene-PHACTR4	phosphatase and actin regulator 4	-	gene	overlapping	0	0.000653936	1.75081	6.41304	8.89878	7.71144	6.69291	8.43806	12.069	5.54156	7.22789	8.38184	9.82218	6.95093	5.90551	3.63392	3.96158	6.35965	4.37637	7.21408	7.393
NC_037329.1:124993505-124993505	NC_037329.1	124993505	124993505	PHACTR4	gene-PHACTR4	phosphatase and actin regulator 4	-	gene	overlapping	0	2.04248e-11	3.49866	11.4024	11.5142	10.9689	13.4583	11.4548	14.4092	8.57988	9.86239	10.1652	14.4208	9.01899	8.01551	5.16014	5.44323	9.96132	5.75101	5.60284	6.95334
NC_037329.1:124993526-124993526	NC_037329.1	124993526	124993526	PHACTR4	gene-PHACTR4	phosphatase and actin regulator 4	-	gene	overlapping	0	2.66178e-11	3.62225	18.2609	20.8889	19.7761	16.9291	22.0826	27.5862	8.81612	17.5871	23.2829	21.9966	16.5304	13.9966	13.1225	18.5629	15.4971	13.1148	16.823	12.9658
NC_037329.1:124993527-124993527	NC_037329.1	124993527	124993527	PHACTR4	gene-PHACTR4	phosphatase and actin regulator 4	-	gene	overlapping	0	1.1439e-12	4.77275	18.8729	23.5016	22.6691	20.7836	22.3112	25.8621	17.4556	19.6101	18.8056	23.0496	17.1677	14.9968	14.8577	18.6625	15.4739	13.5935	15.1171	13.9982
NC_037329.1:124993539-124993539	NC_037329.1	124993539	124993539	PHACTR4	gene-PHACTR4	phosphatase and actin regulator 4	-	gene	overlapping	0	0.00738258	2.4009	28.1209	33.121	31.5498	27.8157	26.4129	25.1445	18.9911	26.9805	27.8061	24.8219	28.7184	25.1625	26.2923	29.7508	15.6496	23.5453	31.2545	19.1392
NC_037329.1:125769311-125769311	NC_037329.1	125769311	125769311	AHDC1	gene-AHDC1	AT hook%2C DNA binding motif%2C containing 1	+	gene	overlapping	0	0.00129857	23.9827	100	100	56.25	100	81.25	81.8182	91.6667	87.5	50	94.4444	50	54.5455	50	38.0952	50	66.6667	40	88.8889
NC_037329.1:125769379-125769379	NC_037329.1	125769379	125769379	AHDC1	gene-AHDC1	AT hook%2C DNA binding motif%2C containing 1	+	gene	overlapping	0	0.0332757	16.7688	90	100	68.75	92.3077	93.75	81.8182	100	100	55.5556	88.8889	60	72.7273	64.2857	52.381	59.0909	94.4444	45	94.4444
NC_037329.1:125769387-125769387	NC_037329.1	125769387	125769387	AHDC1	gene-AHDC1	AT hook%2C DNA binding motif%2C containing 1	+	gene	overlapping	0	0.00147873	22.5945	90	100	68.75	92.3077	81.25	90.9091	83.3333	87.5	50	88.8889	60	63.6364	64.2857	33.3333	50	61.1111	25	94.4444
NC_037329.1:125886581-125886581	NC_037329.1	125886581	125886581	WASF2	gene-WASF2	WAS protein family member 2	+	gene	upstream	779	0.00886462	-20.0542	50	78.0488	47.619	52.9412	66.6667	45.4545	71.4286	52.9412	46.875	79.1667	88.2353	86.6667	73.0769	78.5714	72.7273	84.2105	37.5	92.3077
NC_037329.1:126170599-126170599	NC_037329.1	126170599	126170599	null					Not found	0	0.00261396	-7.94234	100	100	100	29.4118	100	97.619	100	95.2381	100	100	100	100	100	100	100	100	93.75	100
NC_037329.1:126218908-126218908	NC_037329.1	126218908	126218908	FAM46B	gene-FAM46B	family with sequence similarity 46 member B	+	gene	overlapping	0	0.0188982	-13.3732	7.69231	0	5.88235	0	10.5263	5.26316	5.55556	15	0	23.5294	14.8148	20	25	14.2857	10	36.8421	0	25.8064
NC_037329.1:126330518-126330518	NC_037329.1	126330518	126330518	GPN2	gene-GPN2	GPN-loop GTPase 2	+	gene	overlapping	0	0.0341252	-9.32937	40	100	100	50	100	100	94.1176	100	92.8571	100	100	95	100	87.5	96.2963	100	85.7143	96.4286
NC_037329.1:126359824-126359824	NC_037329.1	126359824	126359824	ZDHHC18	gene-ZDHHC18	No description	-	gene	overlapping	0	1.23136e-07	-34.5992	25	40	100	100	0	66.6667	36.8421	100	100	100	100	91.6667	100	88.2353	100	100	100	100
NC_037329.1:126786810-126786810	NC_037329.1	126786810	126786810	CRYBG2	gene-CRYBG2	crystallin beta-gamma domain containing 2	+	gene	overlapping	0	0.00147396	-14.603	46.1538	100	50	66.6667	97.0588	100	50	100	100	64.5161	96.6667	100	100	100	100	86.2069	96.7742	97.1429
NC_037329.1:126837740-126837740	NC_037329.1	126837740	126837740	SH3BGRL3	gene-SH3BGRL3	SH3 domain binding glutamate rich protein like 3	-	gene	overlapping	0	0.0416003	15.727	50	58.3333	46.6667	30.4348	68.5714	33.3333	57.1429	55.5556	50	42.1053	33.3333	50	36.8421	25	18.1818	39.1304	25.8064	38.0952
NC_037329.1:127425843-127425843	NC_037329.1	127425843	127425843	MAN1C1	gene-MAN1C1	No description	-	gene	overlapping	0	3.9514e-05	-27.2669	50	6.25	5.55556	0	0	0	8.33333	8.69565	5.88235	0	61.1111	7.69231	100	38.8889	41.1765	0	50	31.25
NC_037329.1:127438540-127438540	NC_037329.1	127438540	127438540	MAN1C1	gene-MAN1C1	No description	-	gene	overlapping	0	0.000425144	20.103	100	100	100	100	100	100	100	91.1765	100	45	100	94.7368	100	50	53.8462	100	66.6667	100
NC_037329.1:127438552-127438552	NC_037329.1	127438552	127438552	MAN1C1	gene-MAN1C1	No description	-	gene	overlapping	0	0.000394018	17.9919	94.1176	96.2963	93.75	100	100	100	91.6667	100	87.5	40	100	94.7368	100	50	53.8462	96.1538	66.6667	100
NC_037329.1:127482672-127482672	NC_037329.1	127482672	127482672	LDLRAP1	gene-LDLRAP1	low density lipoprotein receptor adaptor protein 1	-	gene	upstream	73	2.30786e-07	-22.499	100	90	95	58.3333	58.3333	0	100	15.3846	95.8333	66.6667	100	100	89.4737	96	75	100	88.2353	100
NC_037329.1:127841853-127841853	NC_037329.1	127841853	127841853	null					Not found	0	2.01882e-09	-37.1689	53.8462	3.84615	4	0	44.4444	55.5556	52.9412	42.3077	0	5.55556	45.4545	0	88	94.1176	100	58.3333	100	100
NC_037329.1:128055138-128055138	NC_037329.1	128055138	128055138	RUNX3	gene-RUNX3	runt-related transcription factor 3	+	gene	overlapping	0	7.41242e-05	-21.0053	43.75	4.7619	45.4545	54.5455	20	50	64.7059	36.3636	8	4.16667	31.0345	58.3333	79.3103	75	88.2353	31.5789	52	96.9697
NC_037329.1:128055139-128055139	NC_037329.1	128055139	128055139	RUNX3	gene-RUNX3	runt-related transcription factor 3	+	gene	overlapping	0	2.77414e-07	-28.209	56.25	6.25	46.6667	47.619	0	43.75	42.8571	48.8889	8.33333	15.625	50	76.9231	78.5714	85.7143	61.9048	42.8571	51.7241	91.1765
NC_037329.1:128055153-128055153	NC_037329.1	128055153	128055153	RUNX3	gene-RUNX3	runt-related transcription factor 3	+	gene	overlapping	0	0.00129491	-18.8137	53.125	3.125	40	38.0952	0	31.25	42.8571	31.1111	4.16667	12.5	33.3333	61.5385	53.5714	60.7143	52.381	28.5714	27.5862	82.8571
NC_037329.1:128055162-128055162	NC_037329.1	128055162	128055162	RUNX3	gene-RUNX3	runt-related transcription factor 3	+	gene	overlapping	0	5.79103e-06	-22.8216	37.5	14.2857	68.1818	45.4545	12	42.8571	64.7059	63.6364	12	8.33333	41.3793	54.1667	96.5517	90.625	94.1176	36.8421	44	100
NC_037329.1:128055163-128055163	NC_037329.1	128055163	128055163	RUNX3	gene-RUNX3	runt-related transcription factor 3	+	gene	overlapping	0	2.65573e-06	-26.6989	59.375	21.875	46.6667	52.381	12.5	50	42.8571	55.5556	0	15.625	37.5	84.6154	96.4286	85.7143	80.9524	53.5714	41.3793	85.7143
NC_037329.1:128055214-128055214	NC_037329.1	128055214	128055214	RUNX3	gene-RUNX3	runt-related transcription factor 3	+	gene	overlapping	0	0.000529592	-20.3299	40.625	9.375	46.6667	42.8571	12.5	25	53.8462	42.2222	12.5	9.375	41.6667	57.6923	75	78.5714	45	39.2857	44.8276	77.1429
NC_037329.1:128057878-128057878	NC_037329.1	128057878	128057878	RUNX3	gene-RUNX3	runt-related transcription factor 3	+	gene	overlapping	0	4.92589e-11	-31.985	100	0	96.7742	44.4444	3.33333	44.4444	68.75	37.5	4.7619	4.16667	45.1613	100	100	96.9697	100	47.8261	93.75	100
NC_037329.1:128576825-128576825	NC_037329.1	128576825	128576825	GRHL3	gene-GRHL3	No description	-	gene	overlapping	0	0.00446838	17.4275	100	100	100	100	100	100	100	95.8333	100	95.6522	100	100	100	43.3333	36.3636	100	63.6364	100
NC_037329.1:128698262-128698262	NC_037329.1	128698262	128698262	null					Not found	0	4.21771e-05	-21.191	50	50	90	100	100	100	50	57.5758	0	100	52.9412	100	94.4444	100	100	50	100	90.9091
NC_037329.1:129184835-129184835	NC_037329.1	129184835	129184835	null					Not found	0	2.54218e-05	16.8272	100	88.8889	100	94.7368	100	94.7368	100	95	100	100	100	3.84615	100	95.2381	100	70.8333	100	52
NC_037329.1:130079909-130079909	NC_037329.1	130079909	130079909	EPHB2	gene-EPHB2	EPH receptor B2	-	gene	overlapping	0	0.0452716	16.4221	76.4706	85.7143	85.7143	90	90.9091	75	69.2308	100	86.6667	52.9412	73.3333	66.6667	70	50	81.25	66.6667	69.2308	81.8182
NC_037329.1:130273677-130273677	NC_037329.1	130273677	130273677	null					Not found	0	8.21554e-05	19.246	100	100	100	100	85.7143	100	100	100	100	100	95.8333	0	100	100	100	16.6667	100	100
NC_037329.1:130274470-130274470	NC_037329.1	130274470	130274470	null					Not found	0	1.51435e-07	28.4115	42.1053	100	100	82.3529	100	100	45.4545	100	100	100	100	0	100	61.5385	38.4615	7.14286	61.9048	45.1613
NC_037329.1:130299752-130299752	NC_037329.1	130299752	130299752	ZBTB40	gene-ZBTB40	zinc finger and BTB domain containing 40	-	gene	overlapping	0	3.40924e-05	-17.1977	95.4545	96.2963	52.9412	100	34.7826	41.1765	100	100	100	94.4444	93.3333	92	100	100	100	100	100	95.6522
NC_037329.1:130314047-130314047	NC_037329.1	130314047	130314047	ZBTB40	gene-ZBTB40	zinc finger and BTB domain containing 40	-	gene	overlapping	0	0.0405858	-8.40303	43.75	95	100	100	100	100	61.9048	100	100	100	100	91.6667	100	100	100	84.6154	100	100
NC_037329.1:130494132-130494132	NC_037329.1	130494132	130494132	null					Not found	0	0.013669	13.168	80	94.7368	100	92.8571	90.3226	100	94.4444	94.1176	87.5	100	96.2963	24	50	93.75	100	54.5455	100	96.875
NC_037329.1:130698920-130698920	NC_037329.1	130698920	130698920	WNT4	gene-WNT4	No description	+	gene	overlapping	0	7.61902e-05	-20.5183	93.3333	57.8947	95.2381	100	65	100	95.6522	45	42.8571	100	100	100	95	100	93.75	95.2381	95.6522	100
NC_037329.1:130886644-130886644	NC_037329.1	130886644	130886644	HSPG2	gene-HSPG2	No description	+	gene	overlapping	0	2.39601e-05	30.794	100	100	100	91.6667	100	100	100	96.5517	100	3.57143	90.625	50	100	0	100	96.6667	73.913	96.2963
NC_037329.1:130906841-130906841	NC_037329.1	130906841	130906841	HSPG2	gene-HSPG2	No description	+	gene	overlapping	0	9.2823e-05	17.1668	96.1538	96.7742	100	100	100	100	100	97.0588	100	4.34783	100	47.8261	100	95	100	92.8571	100	95.4545
NC_037329.1:130945539-130945539	NC_037329.1	130945539	130945539	HSPG2	gene-HSPG2	No description	+	gene	overlapping	0	0.0353442	9.67548	100	100	95.2381	100	100	100	84.6154	100	100	100	100	100	100	40	100	100	56	96.7742
NC_037329.1:130949085-130949085	NC_037329.1	130949085	130949085	HSPG2	gene-HSPG2	No description	+	gene	overlapping	0	0.00249426	13.3295	100	100	94.4444	85.7143	100	100	100	100	100	92.8571	100	100	86.6667	46.6667	100	93.5484	45.4545	95
NC_037329.1:130949548-130949548	NC_037329.1	130949548	130949548	HSPG2	gene-HSPG2	No description	+	gene	overlapping	0	5.51697e-11	-38.7543	0	38.2353	0	0	100	30.4348	3.84615	3.22581	57.8947	44	100	100	0	58.8235	72	100	63.1579	44.4444
NC_037329.1:131126414-131126414	NC_037329.1	131126414	131126414	RAP1GAP	gene-RAP1GAP	RAP1 GTPase activating protein	+	gene	overlapping	0	5.84397e-09	42.295	100	100	90	91.6667	100	100	100	100	95.2381	100	100	90	42.8571	100	0	56.25	7.14286	0
NC_037329.1:131144510-131144510	NC_037329.1	131144510	131144510	RAP1GAP	gene-RAP1GAP	RAP1 GTPase activating protein	+	gene	overlapping	0	0.00711894	12.8533	88.8889	100	100	100	96.2963	94.7368	100	100	100	33.3333	100	40	100	100	90.9091	100	100	100
NC_037329.1:131147924-131147924	NC_037329.1	131147924	131147924	RAP1GAP	gene-RAP1GAP	RAP1 GTPase activating protein	+	gene	overlapping	0	0.000179211	-15.72	25	100	85.7143	95.6522	95.8333	90.4762	57.1429	80	83.3333	94.5946	91.3044	100	100	88.4615	100	94.1176	90	96.1538
NC_037329.1:131159879-131159879	NC_037329.1	131159879	131159879	RAP1GAP	gene-RAP1GAP	RAP1 GTPase activating protein	+	gene	overlapping	0	0.0285753	-14.7244	12.5	14.2857	0	28	16.6667	5.88235	45.4545	20	4.34783	23.5294	38.4615	33.3333	11.5385	26.6667	35.2941	40	20.8333	50
NC_037329.1:131181161-131181161	NC_037329.1	131181161	131181161	ALPL	gene-ALPL	alkaline phosphatase%2C liver/bone/kidney	-	gene	upstream	260	1.00287e-05	20.089	96.5517	100	100	100	100	90.4762	100	100	100	100	4.54545	60	96.1538	96.9697	100	56.25	92.3077	100
NC_037329.1:131394485-131394485	NC_037329.1	131394485	131394485	ECE1	gene-ECE1	endothelin converting enzyme 1	+	gene	overlapping	0	0.00763528	14.5951	88.2353	100	100	100	84.6154	100	100	100	100	100	100	100	94.1176	100	80	57.1429	15.7895	94.4444
NC_037329.1:131441541-131441541	NC_037329.1	131441541	131441541	ECE1	gene-ECE1	endothelin converting enzyme 1	+	gene	overlapping	0	0.00529096	-16.8034	28.5714	40.9091	23.0769	10	17.3913	18.1818	25	20	5	47.0588	51.7241	40	34.2857	14.8148	15.3846	41.1765	16.129	78.7879
NC_037329.1:131441552-131441552	NC_037329.1	131441552	131441552	ECE1	gene-ECE1	endothelin converting enzyme 1	+	gene	overlapping	0	0.0321096	-13.7878	21.4286	13.6364	15.3846	5	4.34783	0	18.75	15	10	23.5294	44.8276	33.3333	28.5714	3.7037	15.3846	29.4118	6.45161	42.4242
NC_037329.1:131441644-131441644	NC_037329.1	131441644	131441644	ECE1	gene-ECE1	endothelin converting enzyme 1	+	gene	overlapping	0	0.00106412	-18.5201	25	23.8095	23.0769	10.5263	9.09091	0	25	20	5	35.2941	55.1724	33.3333	40	7.40741	7.69231	52.9412	9.67742	66.6667
NC_037329.1:131441959-131441959	NC_037329.1	131441959	131441959	ECE1	gene-ECE1	endothelin converting enzyme 1	+	gene	overlapping	0	0.0102279	-14.7085	21.2121	31.7073	21.875	36.3636	15.625	30.7692	61.5385	54.5455	16.2162	52.9412	55	34.2105	62.5	21.6216	38.4615	57.1429	23.6842	76.6667
NC_037329.1:131441979-131441979	NC_037329.1	131441979	131441979	ECE1	gene-ECE1	endothelin converting enzyme 1	+	gene	overlapping	0	0.000371512	-16.3072	12.1212	21.9512	6.25	4.54545	9.375	3.84615	26.9231	18.1818	8.10811	22.2222	27.5	13.1579	33.3333	13.5135	23.0769	50	5.26316	70
NC_037329.1:131442009-131442009	NC_037329.1	131442009	131442009	ECE1	gene-ECE1	endothelin converting enzyme 1	+	gene	overlapping	0	0.00146557	-14.5105	12.5	36.5854	12.5	13.6364	12.5	0	42.3077	31.8182	2.7027	22.2222	37.5	28.9474	37.5	10.8108	23.0769	50	18.4211	66.6667
NC_037329.1:131442051-131442051	NC_037329.1	131442051	131442051	ECE1	gene-ECE1	endothelin converting enzyme 1	+	gene	overlapping	0	4.27788e-05	-19.5936	15.1515	34.1463	6.45161	13.6364	12.9032	12	38.4615	45.4545	21.6216	38.8889	52.5	26.3158	54.1667	21.6216	23.0769	57.1429	15.7895	86.6667
NC_037329.1:131443489-131443489	NC_037329.1	131443489	131443489	ECE1	gene-ECE1	endothelin converting enzyme 1	+	gene	overlapping	0	0.03381	-15.7809	10.5263	30.7692	5.26316	40	13.6364	21.4286	15.3846	17.3913	12.5	56.25	56.5217	23.0769	29.4118	26.6667	35.7143	44.4444	0	36.8421
NC_037329.1:132509383-132509383	NC_037329.1	132509383	132509383	PLA2G2F	gene-PLA2G2F	phospholipase A2 group IIF	-	gene	overlapping	0	1.76266e-11	-34.6123	46.6667	0	100	8	60	94.1176	100	37.5	0	90	92.5926	92.3077	100	91.6667	100	57.8947	33.3333	100
NC_037329.1:132689935-132689935	NC_037329.1	132689935	132689935	PLA2G2A	gene-PLA2G2A	phospholipase A2%2C group IIA (platelets%2C synovial fluid)	+	gene	overlapping	0	2.56164e-07	-25.6885	30	46.6667	62.5	63.1579	93.9394	43.75	84.8485	0	63.1579	60	100	89.2857	83.7838	40.9091	100	95.2381	50	100
NC_037329.1:133016506-133016506	NC_037329.1	133016506	133016506	TMCO4	gene-TMCO4	No description	+	gene	overlapping	0	0.00578381	17.0055	58.3333	100	96	93.3333	96.875	75	57.8947	44.1176	96.5517	100	52.6316	92.8571	30	65.3846	88.8889	35.2941	0	100
NC_037329.1:133244974-133244974	NC_037329.1	133244974	133244974	CAPZB	gene-CAPZB	capping actin protein of muscle Z-line beta subunit	+	gene	overlapping	0	0.00425036	16.0007	95.2381	100	94.1176	100	100	100	100	100	100	100	100	100	50	100	53.8462	94.4444	100	47.0588
NC_037329.1:133601828-133601828	NC_037329.1	133601828	133601828	null					Not found	0	0.0321546	6.37274	100	96.6667	100	92.8571	100	100	100	100	100	100	96.875	100	100	100	35.2941	100	100	100
NC_037329.1:133601863-133601863	NC_037329.1	133601863	133601863	null					Not found	0	0.0177933	-10.9794	36.3636	96.6667	100	100	100	100	61.9048	100	100	100	100	100	100	100	100	100	100	93.75
NC_037329.1:133729327-133729327	NC_037329.1	133729327	133729327	IFFO2	gene-IFFO2	No description	+	gene	overlapping	0	0.00232187	-12.5961	100	100	94.1176	34.7826	100	29.4118	100	96	100	95.4545	88.8889	100	100	100	100	100	100	83.3333
NC_037329.1:133734647-133734647	NC_037329.1	133734647	133734647	IFFO2	gene-IFFO2	No description	+	gene	overlapping	0	0.0209784	-10.0213	95	100	100	52.6316	100	56.5217	100	92	100	95.4545	94.7368	100	100	100	100	100	96.1538	100
NC_037329.1:134054352-134054352	NC_037329.1	134054352	134054352	null					Not found	0	0.0398873	10.9249	100	100	100	100	73.5294	95.4545	95.6522	48	100	62.8571	100	93.75	60	71.875	100	47.3684	90	88.4615
NC_037329.1:134078834-134078834	NC_037329.1	134078834	134078834	null					Not found	0	0.000280469	-15.8063	100	54.5455	100	100	30.4348	100	100	95.4545	62.5	100	95.4545	100	100	100	95	100	94.7368	100
NC_037329.1:134086535-134086535	NC_037329.1	134086535	134086535	null					Not found	0	3.55236e-11	-39.4335	0	3.57143	6.25	0	57.8947	52.9412	7.14286	68	0	53.3333	36	45.4545	96.7742	45	100	53.3333	25.8064	95
NC_037329.1:134093771-134093771	NC_037329.1	134093771	134093771	null					Not found	0	0.00683622	-17.6652	69.2308	9.09091	45	0	57.6923	57.6923	100	50	7.40741	52	0	0	100	48.2759	91.6667	100	63.1579	100
NC_037329.1:134368100-134368100	NC_037329.1	134368100	134368100	IGSF21	gene-IGSF21	No description	-	gene	overlapping	0	0.0105442	-14.5606	100	38.4615	100	93.3333	58.3333	100	93.3333	100	50	95.6522	100	100	100	100	94.7368	100	80	94.1176
NC_037329.1:134442456-134442456	NC_037329.1	134442456	134442456	IGSF21	gene-IGSF21	No description	-	gene	overlapping	0	1.04502e-06	-20.9323	92.3077	45.8333	100	94.7368	0	84.2105	100	91.3044	62.5	100	93.9394	100	100	78.5714	90.4762	100	96.2963	100
NC_037329.1:134442498-134442498	NC_037329.1	134442498	134442498	IGSF21	gene-IGSF21	No description	-	gene	overlapping	0	4.41504e-05	22.8146	100	45.8333	66.6667	94.7368	100	94.7368	100	47.8261	31.25	50	39.3939	30.7692	45.4545	0	100	54.5455	55.5556	100
NC_037329.1:134571020-134571020	NC_037329.1	134571020	134571020	null					Not found	0	2.62907e-07	-17.4211	37.931	100	95.8333	40.625	96.7742	52.381	100	93.75	94.1176	100	96.9697	86.3636	97.3684	100	87.5	100	100	100
NC_037329.1:134820278-134820278	NC_037329.1	134820278	134820278	null					Not found	0	0.0341608	-11.652	18.75	0	60	4.34783	48.1481	35.2941	95.2381	31.0345	9.09091	0	0	100	39.1304	64.5161	0	50	100	53.125
NC_037329.1:134823988-134823988	NC_037329.1	134823988	134823988	null					Not found	0	7.38687e-06	21.7197	100	100	95.8333	93.75	100	100	100	100	95.8333	100	96.6667	0	100	92.3077	100	95	52.6316	53.3333
NC_037329.1:134824007-134824007	NC_037329.1	134824007	134824007	null					Not found	0	1.1814e-10	-35.8292	57.8947	28.5714	41.6667	6.25	100	60	93.3333	73.6842	50	55.5556	96.6667	96	100	92.3077	100	100	100	93.3333
NC_037329.1:135011448-135011448	NC_037329.1	135011448	135011448	ARHGEF10L	gene-ARHGEF10L	Rho guanine nucleotide exchange factor 10 like	-	gene	overlapping	0	0.000842368	-21.5411	84.6154	47.0588	47.0588	50	94.7368	100	95.2381	55.2632	61.9048	64.5161	100	91.3044	94.1176	100	100	92.3077	87.5	100
NC_037329.1:135016507-135016507	NC_037329.1	135016507	135016507	ARHGEF10L	gene-ARHGEF10L	Rho guanine nucleotide exchange factor 10 like	-	gene	overlapping	0	0.00281438	-12.2135	16.6667	2.27273	0	7.69231	3.57143	0	3.44828	19.3548	16	7.40741	8	5.88235	25.7143	44.7368	13.3333	13.0435	25.9259	34.8837
NC_037329.1:135016534-135016534	NC_037329.1	135016534	135016534	ARHGEF10L	gene-ARHGEF10L	Rho guanine nucleotide exchange factor 10 like	-	gene	overlapping	0	0.003717	-10.577	8.33333	4.54545	0	0	3.57143	4.54545	0	3.22581	8	3.7037	12	0	20	23.6842	13.3333	17.3913	11.1111	26.1905
NC_037329.1:135016555-135016555	NC_037329.1	135016555	135016555	ARHGEF10L	gene-ARHGEF10L	Rho guanine nucleotide exchange factor 10 like	-	gene	overlapping	0	0.00387416	-11.6786	16.6667	4.54545	0	11.5385	7.14286	4.54545	6.89655	3.22581	4	7.40741	8	11.7647	25.7143	44.7368	6.66667	21.7391	7.40741	30.2326
NC_037329.1:135016571-135016571	NC_037329.1	135016571	135016571	ARHGEF10L	gene-ARHGEF10L	Rho guanine nucleotide exchange factor 10 like	-	gene	overlapping	0	0.0194069	-8.83692	8.33333	6.81818	0	0	0	4.54545	0	9.67742	12	3.7037	8	5.88235	11.4286	31.5789	13.3333	13.0435	3.7037	30.2326
NC_037329.1:135016605-135016605	NC_037329.1	135016605	135016605	ARHGEF10L	gene-ARHGEF10L	Rho guanine nucleotide exchange factor 10 like	-	gene	overlapping	0	6.07852e-06	-18.338	12.5	9.09091	7.69231	11.5385	7.14286	4.54545	10.3448	3.22581	12	3.7037	20	11.7647	28.5714	55.2632	20	30.4348	22.2222	51.1628
NC_037329.1:135016613-135016613	NC_037329.1	135016613	135016613	ARHGEF10L	gene-ARHGEF10L	Rho guanine nucleotide exchange factor 10 like	-	gene	overlapping	0	0.00370929	-11.9963	16.6667	9.09091	0	7.69231	3.57143	9.09091	0	16.129	16	7.40741	8	11.7647	31.4286	37.8378	6.66667	34.7826	11.1111	37.2093
NC_037329.1:135016630-135016630	NC_037329.1	135016630	135016630	ARHGEF10L	gene-ARHGEF10L	Rho guanine nucleotide exchange factor 10 like	-	gene	overlapping	0	1.83164e-05	-19.3651	33.3333	34.0909	7.69231	11.5385	14.2857	4.54545	10.3448	9.67742	20	29.6296	48	5.88235	54.2857	50	20	43.4783	18.5185	50
NC_037329.1:135026159-135026159	NC_037329.1	135026159	135026159	ARHGEF10L	gene-ARHGEF10L	Rho guanine nucleotide exchange factor 10 like	-	gene	overlapping	0	0.000197245	-19.3952	61.5385	45.4545	100	94.1176	52.381	55	50	100	66.6667	100	94.7368	57.1429	100	100	85.7143	95.4545	66.6667	100
NC_037329.1:135087678-135087678	NC_037329.1	135087678	135087678	ARHGEF10L	gene-ARHGEF10L	Rho guanine nucleotide exchange factor 10 like	-	gene	overlapping	0	0.0116826	12.8244	94.4444	92.3077	100	91.6667	93.75	100	100	95	100	93.75	93.75	40	100	100	90	96.1538	38.0952	100
NC_037329.1:135088554-135088554	NC_037329.1	135088554	135088554	ARHGEF10L	gene-ARHGEF10L	Rho guanine nucleotide exchange factor 10 like	-	gene	overlapping	0	6.06472e-06	-17.712	56.25	93.9394	100	34.6154	95	50	100	100	93.3333	100	95.8333	100	100	93.75	100	100	96.2963	96.6667
NC_037329.1:135100516-135100516	NC_037329.1	135100516	135100516	ARHGEF10L	gene-ARHGEF10L	Rho guanine nucleotide exchange factor 10 like	-	gene	overlapping	0	0.0381676	9.22707	100	96	100	95.6522	100	100	100	100	96.2963	31.5789	100	100	96.5517	100	90	90	100	96.7742
NC_037329.1:135168018-135168018	NC_037329.1	135168018	135168018	null					Not found	0	1.92305e-13	-35.3792	100	0	0	33.3333	2.94118	52.381	53.8462	13.6364	2.94118	96.5517	100	52.6316	48	58.0645	56.25	69.5652	50	46.4286
NC_037329.1:135168121-135168121	NC_037329.1	135168121	135168121	null					Not found	0	5.09711e-06	-21.5495	95.6522	100	45.8333	100	100	95.4545	35.2941	61.5385	46.6667	92.3077	100	95.6522	92.3077	100	100	94.1176	100	100
NC_037329.1:135249969-135249969	NC_037329.1	135249969	135249969	PADI6	gene-PADI6	No description	-	gene	overlapping	0	3.96478e-05	18.5093	93.75	96.1538	100	100	100	100	100	97.1429	94.1176	100	100	90.9091	38.8889	100	50	100	100	34.7826
NC_037329.1:135249970-135249970	NC_037329.1	135249970	135249970	PADI6	gene-PADI6	No description	-	gene	overlapping	0	6.71804e-05	16.2856	100	93.75	100	100	100	100	100	92.5926	95.4545	100	94.7368	100	50	100	35	100	96.6667	58.8235
NC_037329.1:135258299-135258299	NC_037329.1	135258299	135258299	PADI6	gene-PADI6	No description	-	gene	overlapping	0	0.0384599	7.79508	91.6667	100	96.6667	100	100	100	100	100	100	96.1538	100	64.2857	100	61.9048	100	95.8333	100	100
NC_037329.1:135262805-135262805	NC_037329.1	135262805	135262805	PADI4	gene-PADI4	peptidyl arginine deiminase 4	-	gene	overlapping	0	0.00311764	-17.8234	92.3077	71.4286	23.0769	93.75	100	94.4444	100	38.0952	100	100	100	100	94.1176	94.7368	90.9091	93.75	100	100
NC_037329.1:135321075-135321075	NC_037329.1	135321075	135321075	PADI3	gene-PADI3	No description	-	gene	overlapping	0	0.0259028	15.766	20	43.75	33.3333	0	29.0323	7.69231	43.75	34.4828	6.89655	0	2.32558	5.55556	0	31.25	0	0	7.14286	30.7692
NC_037329.1:135324005-135324005	NC_037329.1	135324005	135324005	PADI3	gene-PADI3	No description	-	gene	overlapping	0	2.35266e-05	20.7925	94.1176	100	100	95	100	100	100	92	100	100	100	100	36.8421	100	66.6667	33.3333	100	57.1429
NC_037329.1:135329750-135329750	NC_037329.1	135329750	135329750	PADI3	gene-PADI3	No description	-	gene	overlapping	0	0.000150309	19.5442	100	94.4444	100	100	95.6522	100	100	100	100	95.4545	100	100	71.4286	100	46.6667	36.3636	100	64.2857
NC_037329.1:135469119-135469119	NC_037329.1	135469119	135469119	null					Not found	0	0.00296132	-14.95	30	100	100	92.3077	100	95.8333	37.5	100	100	95.4545	100	100	100	94.7368	100	100	100	100
NC_037329.1:135505352-135505352	NC_037329.1	135505352	135505352	PADI2	gene-PADI2	peptidyl arginine deiminase 2	+	gene	overlapping	0	3.92006e-08	27.8301	94.1176	100	100	61.5385	42.1053	83.3333	100	95.1219	96.5517	37.931	48.7179	57.1429	33.3333	47.3684	100	54.0541	43.75	100
NC_037329.1:135505373-135505373	NC_037329.1	135505373	135505373	PADI2	gene-PADI2	peptidyl arginine deiminase 2	+	gene	overlapping	0	1.88873e-08	29.15	100	100	86.3636	76.9231	36.8421	94.4444	100	92.6829	96.6667	41.3793	51.2821	50	38.0952	47.3684	100	54.0541	39.3939	100
NC_037329.1:135505383-135505383	NC_037329.1	135505383	135505383	PADI2	gene-PADI2	peptidyl arginine deiminase 2	+	gene	overlapping	0	6.70576e-10	30.9392	100	100	100	61.5385	39.4737	88.8889	100	97.561	93.3333	41.3793	48.7179	42.8571	28.5714	47.3684	100	54.0541	39.3939	100
NC_037329.1:135505394-135505394	NC_037329.1	135505394	135505394	PADI2	gene-PADI2	peptidyl arginine deiminase 2	+	gene	overlapping	0	7.63582e-10	31.9089	88.2353	100	100	69.2308	39.4737	100	100	97.561	83.3333	41.3793	48.7179	42.8571	28.5714	47.3684	92.8571	54.0541	39.3939	95.4545
NC_037329.1:135505417-135505417	NC_037329.1	135505417	135505417	PADI2	gene-PADI2	peptidyl arginine deiminase 2	+	gene	overlapping	0	8.54515e-11	32.612	88.2353	100	100	69.2308	39.4737	100	100	97.561	93.3333	44.8276	47.3684	42.8571	28.5714	47.3684	100	50	33.3333	100
NC_037329.1:135505419-135505419	NC_037329.1	135505419	135505419	PADI2	gene-PADI2	peptidyl arginine deiminase 2	+	gene	overlapping	0	1.70329e-08	29.9917	100	93.1034	95.4545	53.8462	39.4737	94.4444	100	90.2439	80	34.4828	47.3684	39.2857	28.5714	36.8421	100	56.7568	33.3333	100
NC_037329.1:135505421-135505421	NC_037329.1	135505421	135505421	PADI2	gene-PADI2	peptidyl arginine deiminase 2	+	gene	overlapping	0	1.07227e-09	31.0537	100	96.5517	95.4545	84.6154	44.7368	100	100	97.561	93.3333	48.2759	52.6316	42.8571	28.5714	57.8947	100	54.0541	48.4848	100
NC_037329.1:135505429-135505429	NC_037329.1	135505429	135505429	PADI2	gene-PADI2	peptidyl arginine deiminase 2	+	gene	overlapping	0	1.47132e-08	28.8749	100	100	100	61.5385	34.2105	83.3333	100	95.1219	90	44.8276	47.3684	42.8571	33.3333	47.3684	100	56.7568	36.3636	95.4545
NC_037329.1:135505520-135505520	NC_037329.1	135505520	135505520	PADI2	gene-PADI2	peptidyl arginine deiminase 2	+	gene	overlapping	0	6.58595e-09	31.6374	88.8889	100	100	25	33.3333	84.6154	95.8333	77.2727	75	60	53.5714	22.2222	12.5	14.2857	73.3333	35.2941	24	100
NC_037329.1:135505551-135505551	NC_037329.1	135505551	135505551	PADI2	gene-PADI2	peptidyl arginine deiminase 2	+	gene	overlapping	0	4.02607e-09	29.919	94.4444	97.0588	100	27.2727	33.3333	100	95.8333	100	95	63.3333	100	21.4286	25	31.4286	100	41.1765	0	91.3044
NC_037329.1:135505569-135505569	NC_037329.1	135505569	135505569	PADI2	gene-PADI2	peptidyl arginine deiminase 2	+	gene	overlapping	0	8.73605e-08	30.6013	94.4444	94.1176	100	18.1818	33.3333	84.6154	91.6667	86.3636	80	60	64.7059	0	16.6667	20	100	41.1765	4.7619	100
NC_037329.1:135505571-135505571	NC_037329.1	135505571	135505571	PADI2	gene-PADI2	peptidyl arginine deiminase 2	+	gene	overlapping	0	1.54337e-05	26.1576	88.8889	97.0588	90.9091	18.1818	29.1667	76.9231	66.6667	50	70	43.3333	82.3529	0	8.33333	25.7143	73.3333	32.3529	0	86.9565
NC_037329.1:135520319-135520319	NC_037329.1	135520319	135520319	PADI2	gene-PADI2	peptidyl arginine deiminase 2	+	gene	overlapping	0	0.0247464	7.09273	100	96.6667	100	100	100	100	100	95.2381	100	100	33.3333	100	100	100	94.7368	100	100	100
NC_037329.1:135624402-135624402	NC_037329.1	135624402	135624402	CROCC	gene-CROCC	No description	-	gene	overlapping	0	0.000142752	-16.2189	100	52.381	100	92.8571	55.5556	100	100	92.5926	38.4615	96	100	100	100	100	100	100	81.8182	100
NC_037329.1:135644406-135644406	NC_037329.1	135644406	135644406	CROCC	gene-CROCC	No description	-	gene	overlapping	0	0.0145988	-11.6173	52.9412	97.561	100	60	96.1538	50	88.8889	96.7742	93.3333	100	100	100	96.875	50	100	100	100	93.3333
NC_037329.1:135736449-135736449	NC_037329.1	135736449	135736449	SPATA21	gene-SPATA21	No description	+	gene	overlapping	0	0.0124186	7.82926	100	100	100	100	97.0588	100	100	95.6522	100	43.3333	95	100	94.7368	93.9394	100	100	100	95.2381
NC_037329.1:135905869-135905869	NC_037329.1	135905869	135905869	ARHGEF19	gene-ARHGEF19	Rho guanine nucleotide exchange factor (GEF) 19	+	gene	overlapping	0	0.0157104	-5.93813	100	92.3077	100	88.2353	57.5758	100	86.9565	100	100	96.7742	100	100	100	97.8261	100	94.4444	89.4737	100
NC_037329.1:135954616-135954616	NC_037329.1	135954616	135954616	EPHA2	gene-EPHA2	EPH receptor A2	+	gene	overlapping	0	0.00157968	-9.48637	95.8333	100	95.2381	91.6667	96	23.8095	100	100	93.75	96.9697	95.1219	93.75	100	100	100	95.8333	100	100
NC_037329.1:136032409-136032409	NC_037329.1	136032409	136032409	FAM131C	gene-FAM131C	No description	+	gene	overlapping	0	0.00145509	-21.6065	34.7826	36.5854	26.087	15.3846	45.1613	29.4118	37.5	27.5862	36.3636	70.5882	47.3684	47.619	40	48.8372	50	69.2308	32.2581	77.4193
NC_037329.1:136067426-136067426	NC_037329.1	136067426	136067426	SRARP	gene-SRARP	steroid receptor associated and regulated protein	-	gene	overlapping	0	0.000557914	-18.7908	20.8333	45.1613	25	10.7143	28.9474	4	23.8095	26.3158	6.25	36.8421	22.2222	20	45.7143	60	37.037	41.6667	13.3333	83.3333
NC_037329.1:136067470-136067470	NC_037329.1	136067470	136067470	SRARP	gene-SRARP	steroid receptor associated and regulated protein	-	gene	overlapping	0	0.000437548	-18.0325	20.8333	41.9355	15	10.7143	31.5789	16	33.3333	31.5789	0	31.5789	22.2222	13.3333	51.4286	56	48.1481	38.8889	10	91.6667
NC_037329.1:136067484-136067484	NC_037329.1	136067484	136067484	SRARP	gene-SRARP	steroid receptor associated and regulated protein	-	gene	overlapping	0	0.00171501	-17.8506	29.1667	48.3871	25	14.2857	31.5789	16	33.3333	31.5789	6.25	36.8421	33.3333	20	62.8571	52	59.2593	44.4444	16.6667	70.8333
NC_037329.1:136175741-136175741	NC_037329.1	136175741	136175741	null					Not found	0	0.00815639	21.9071	70	81.25	46.1538	65.2174	58.3333	75.7576	66.6667	42.5	44.4444	48.4848	20.5882	0	65.3846	71.4286	9.09091	53.3333	18.1818	66.6667
NC_037330.1:3394320-3394320	NC_037330.1	3394320	3394320	LRRC52	gene-LRRC52	leucine rich repeat containing 52	-	gene	overlapping	0	0.00936714	-18.7069	43.75	77.2727	33.3333	64.7059	55	40	63.6364	21.7391	25	68.4211	80.7692	60	55.5556	70	65.3846	67.7419	46.6667	78.2609
NC_037330.1:3394332-3394332	NC_037330.1	3394332	3394332	LRRC52	gene-LRRC52	leucine rich repeat containing 52	-	gene	overlapping	0	3.3858e-05	-25.1773	41.1765	63.6364	22.2222	76.4706	28.5714	46.6667	54.5455	21.7391	25	68.4211	76.9231	80	38.8889	70	57.6923	67.7419	60	86.9565
NC_037330.1:3394338-3394338	NC_037330.1	3394338	3394338	LRRC52	gene-LRRC52	leucine rich repeat containing 52	-	gene	overlapping	0	0.0095926	-18.3467	35.2941	68.1818	38.8889	58.8235	19.0476	40	36.3636	17.3913	18.75	52.6316	61.5385	56	38.8889	55	57.6923	64.5161	33.3333	78.2609
NC_037330.1:4246379-4246379	NC_037330.1	4246379	4246379	PBX1	gene-PBX1	PBX homeobox 1	-	gene	overlapping	0	0.0137877	-16.7044	12	17.8571	11.7647	12.5	12.9032	22.2222	12	7.69231	14.2857	25	19.0476	37.5	37.5	28.125	45.4545	42.8571	11.7647	26.3158
NC_037330.1:7572372-7572372	NC_037330.1	7572372	7572372	OLFML2B	gene-OLFML2B	olfactomedin like 2B	+	gene	overlapping	0	6.7324e-09	-22.0162	100	100	95.2381	33.3333	50	50	100	0	48	100	100	97.2973	100	94.1176	19.0476	100	95.8333	68.4211
NC_037330.1:7602698-7602698	NC_037330.1	7602698	7602698	null					Not found	0	1.27977e-06	-28.5605	14.2857	16.6667	3.7037	4.34783	10	18.1818	16.6667	41.1765	5.88235	47.8261	47.3684	27.5862	30.4348	35.7143	45.4545	81.25	28.5714	43.75
NC_037330.1:7602715-7602715	NC_037330.1	7602715	7602715	null					Not found	0	0.000160986	-20.036	28.5714	10	0	0	3.33333	9.09091	5.55556	17.6471	11.7647	26.087	36.8421	17.2414	30.4348	10.7143	18.1818	62.5	14.2857	50
NC_037330.1:7602732-7602732	NC_037330.1	7602732	7602732	null					Not found	0	0.0135412	-14.1303	7.14286	3.33333	3.57143	4.34783	6.66667	18.1818	11.1111	29.4118	0	13.0435	31.5789	20.6897	8.69565	10.7143	18.1818	50	14.2857	43.75
NC_037330.1:7602751-7602751	NC_037330.1	7602751	7602751	null					Not found	0	1.28638e-05	-26.0911	21.4286	13.3333	7.14286	8.69565	10	9.09091	11.1111	29.4118	11.7647	26.087	52.6316	27.5862	39.1304	32.1429	36.3636	62.5	42.8571	37.5
NC_037330.1:7602765-7602765	NC_037330.1	7602765	7602765	null					Not found	0	6.38505e-07	-29.346	28.5714	23.3333	10.7143	8.69565	10	18.1818	5.55556	17.6471	5.88235	30.4348	63.1579	27.5862	39.1304	35.7143	63.6364	62.5	14.2857	56.25
NC_037330.1:7602785-7602785	NC_037330.1	7602785	7602785	null					Not found	0	6.41949e-06	-28.4035	50	16.6667	14.2857	21.7391	20	9.09091	11.1111	35.2941	41.1765	34.7826	68.4211	34.4828	43.4783	46.4286	54.5455	81.25	42.8571	68.75
NC_037330.1:8099345-8099345	NC_037330.1	8099345	8099345	TRNAD-GUC	gene-TRNAD-GUC-4	No description	-	gene	upstream	192	0.0189467	1.6176	5.53191	1.95122	2.65152	2.45399	2.75229	1.30435	5.34759	1.81818	3.33333	0.840336	1.84211	2.05011	1.21457	0.45045	2.25806	0.645161	1.90114	1.38408
NC_037330.1:9572312-9572312	NC_037330.1	9572312	9572312	null					Not found	0	4.65769e-17	51.0009	100	96	95.4545	56	95.6522	100	100	100	100	94.7368	45.1613	0	34.4828	100	54.5455	0	0	55.1724
NC_037330.1:9750113-9750113	NC_037330.1	9750113	9750113	IGSF9	gene-IGSF9	immunoglobulin superfamily member 9	+	gene	overlapping	0	1.77954e-06	-24.6846	100	100	73.913	39.1304	59.0909	33.3333	84.2105	84.6154	31.5789	95.8333	100	93.3333	95.4545	87.5	94.1176	88.4615	73.3333	100
NC_037330.1:9857872-9857872	NC_037330.1	9857872	9857872	SLAMF8	gene-SLAMF8	SLAM family member 8	-	gene	overlapping	0	0.000425144	-16.8112	47.0588	100	100	0	95.6522	100	100	100	87.5	100	95.4545	92.3077	100	93.75	100	100	100	100
NC_037330.1:12272971-12272971	NC_037330.1	12272971	12272971	KIRREL1	gene-KIRREL1	No description	-	gene	overlapping	0	0.0195019	19.8882	35	50	69.2308	0	43.4783	14.2857	64.7059	6.25	0	25	21.0526	0	0	23.5294	0	0	0	34.375
NC_037330.1:15421035-15421035	NC_037330.1	15421035	15421035	THBS3	gene-THBS3	thrombospondin 3	+	gene	overlapping	0	0.00108155	24.9899	100	100	95	100	100	53.3333	100	100	100	0	100	100	42.8571	42.1053	100	100	38.4615	100
NC_037330.1:15441259-15441259	NC_037330.1	15441259	15441259	TRIM46	gene-TRIM46	tripartite motif containing 46	-	gene	overlapping	0	1.37513e-05	-16.515	50	100	100	50	41.1765	100	96	97.1429	100	100	97.2222	94.4444	95.4545	95.8333	100	100	100	100
NC_037330.1:15693626-15693626	NC_037330.1	15693626	15693626	null					Not found	0	0.000463084	-18.5443	76.1905	48.5714	41.1765	87.5	100	87.5	0	88.4615	84.6154	95.8333	76.9231	78.5714	95.6522	74.0741	83.3333	91.3044	88	97.2222
NC_037330.1:16920407-16920407	NC_037330.1	16920407	16920407	null					Not found	0	0.00297539	12.8713	100	88	84.375	100	96.2963	93.75	95	86.9565	82.3529	96.5517	92.5926	48.5714	32.4324	66.6667	94.1176	86.2069	100	93.75
NC_037330.1:16920408-16920408	NC_037330.1	16920408	16920408	null					Not found	0	0.00408252	15.1704	100	100	95	100	93.3333	93.3333	100	100	95.4545	93.75	83.3333	73.3333	37.037	90	92.8571	77.4193	100	92.8571
NC_037330.1:17905001-17905001	NC_037330.1	17905001	17905001	null					Not found	0	0.00143024	12.6363	100	100	100	95.2381	93.3333	96.4286	100	92.8571	92.3077	100	93.75	96	96.1538	84.8485	100	88.8889	48.1481	48.6487
NC_037330.1:18109910-18109910	NC_037330.1	18109910	18109910	LCE3C	gene-LCE3C	No description	-	gene	overlapping	0	0.00683243	16.0678	82.6087	100	100	88.8889	87.5	83.3333	92	96.2963	94.7368	88.8889	80	82.3529	80	67.8571	50	72	70	89.6552
NC_037330.1:18207409-18207409	NC_037330.1	18207409	18207409	null					Not found	0	0.044136	12.5939	96.2963	87.0968	88	80.6452	77.1429	78.9474	87.8788	84.375	80	71.4286	92	83.871	60.8696	52.9412	69.2308	48.1481	75	93.5484
NC_037330.1:22808883-22808883	NC_037330.1	22808883	22808883	LOC112445959	gene-LOC112445959	No description	+	gene	overlapping	0	0.00834494	12.7834	100	94.5946	100	95.2381	97.619	91.3044	95.2381	96.7742	95.6522	91.6667	73.0769	86.9565	88.8889	83.3333	70.5882	83.871	83.3333	89.6552
NC_037330.1:23499391-23499391	NC_037330.1	23499391	23499391	REG4	gene-REG4	regenerating family member 4	+	gene	overlapping	0	0.000207382	-22.9053	66.6667	96	93.75	30.7692	53.3333	46.6667	100	100	94.4444	100	100	100	93.3333	100	100	100	100	94.4444
NC_037330.1:26499642-26499642	NC_037330.1	26499642	26499642	null					Not found	0	0.0383564	13.9231	100	95.6522	75	88.2353	87.5	100	86.6667	84.2105	90.9091	94.7368	68.1818	42.8571	90.9091	65	85.7143	82.3529	76.9231	76.1905
NC_037330.1:26663454-26663454	NC_037330.1	26663454	26663454	IGSF3	gene-IGSF3	immunoglobulin superfamily%2C member 3	+	gene	overlapping	0	0.0349399	-13.3106	37.5	100	100	52.381	17.3913	50	100	100	100	65.2174	100	100	48.3871	100	90.9091	81.25	100	91.3044
NC_037330.1:27811716-27811716	NC_037330.1	27811716	27811716	null					Not found	0	9.67143e-06	16.8246	94.4444	97.1429	100	88.8889	95.2381	87.8788	94.4444	95.6522	100	44.1176	92	88.2353	88.8889	85.2941	93.75	92	91.6667	26.3158
NC_037330.1:30698280-30698280	NC_037330.1	30698280	30698280	CAPZA1	gene-CAPZA1	capping actin protein of muscle Z-line alpha subunit 1	-	gene	overlapping	0	2.15685e-09	33.738	0	93.9394	90.3226	100	54.1667	100	39.1304	0	96.7742	0	75	35.2941	25	2.85714	33.3333	96.4286	0	2.77778
NC_037330.1:33362617-33362617	NC_037330.1	33362617	33362617	ALX3	gene-ALX3	ALX homeobox 3	+	gene	overlapping	0	0.0339043	10.969	8	0	25	23.5294	7.14286	27.2727	35	29.4118	3.57143	0	3.22581	8	18.5185	4.54545	4.7619	10.3448	0	10.8108
NC_037330.1:33529637-33529637	NC_037330.1	33529637	33529637	null					Not found	0	8.3074e-05	-14.7112	100	100	100	0	51.7241	45.4545	100	90	97.5	45	95.8333	100	100	87.5	100	92.5926	96.1538	100
NC_037330.1:33819869-33819869	NC_037330.1	33819869	33819869	AMPD2	gene-AMPD2	adenosine monophosphate deaminase 2	-	gene	overlapping	0	0.00084518	21.4857	0	8.69565	100	100	100	20	35	50	11.4286	42.1053	8.69565	33.3333	44.8276	0	0	0	47.619	55.1724
NC_037330.1:45949076-45949076	NC_037330.1	45949076	45949076	DPYD	gene-DPYD	dihydropyrimidine dehydrogenase	+	gene	overlapping	0	0.0157606	-8.63107	100	91.3044	95.4545	100	100	100	29.4118	100	97.0588	100	100	100	90.9091	100	100	100	100	100
NC_037330.1:48914241-48914241	NC_037330.1	48914241	48914241	null					Not found	0	7.50701e-05	-20.3197	11.1111	50	13.7931	71.4286	12	9.375	28	28	7.40741	37.5	8.10811	12	72.7273	86.9565	60	51.8519	33.3333	51.5152
NC_037330.1:52537983-52537983	NC_037330.1	52537983	52537983	BARHL2	gene-BARHL2	BarH like homeobox 2	+	gene	upstream	1288	0.0312729	-16.2308	40	61.9048	4.7619	42.1053	25	33.3333	47.0588	45.8333	21.0526	63.3333	59.4595	66.6667	56.5217	44.1176	54.5455	62.963	4.34783	55.1724
NC_037330.1:55402929-55402929	NC_037330.1	55402929	55402929	null					Not found	0	0.0112385	20.2669	82.3529	76	64.2857	78.5714	88	60	41.1765	48.2759	80	80	50	13.3333	55.1724	54.5455	15.3846	45.4545	52	70.3704
NC_037330.1:59324870-59324870	NC_037330.1	59324870	59324870	null					Not found	0	0.00270122	21.0776	100	100	96.5517	100	100	100	100	100	100	45	96.2963	88	95.8333	50	83.3333	96.6667	100	51.7241
NC_037330.1:61016102-61016102	NC_037330.1	61016102	61016102	null					Not found	0	1.67108e-05	18.5226	84.2105	100	100	96.7742	97.2222	100	100	94.5946	100	100	94.2857	65	68.4211	78.7879	83.3333	38.8889	91.6667	85.7143
NC_037330.1:62280338-62280338	NC_037330.1	62280338	62280338	null					Not found	0	0.000847647	23.3151	60	80	70.5882	85.7143	75	100	68	47.3684	91.3044	81.25	39.1304	35.2941	40	80.9524	28.5714	60	50	52.9412
NC_037330.1:77278726-77278726	NC_037330.1	77278726	77278726	null					Not found	0	0.00726922	17.9305	74.0741	79.1667	69.5652	73.6842	50	55.5556	9.09091	74.1936	56.25	63.3333	44.1176	36.8421	30.4348	44	44.4444	50	38.4615	28.5714
NC_037330.1:77825910-77825910	NC_037330.1	77825910	77825910	null					Not found	0	9.5354e-06	25.8374	86.2069	85.7143	90	92.8571	73.0769	77.2727	77.7778	76	80	65.2174	55.5556	43.75	68.4211	66.6667	40	52	32	82.7586
NC_037330.1:77825964-77825964	NC_037330.1	77825964	77825964	null					Not found	0	9.95012e-05	22.8892	75.8621	89.2857	85	85.7143	76.9231	86.3636	88.8889	68	80	69.5652	52.7778	75	73.6842	47.2222	45	64	26.9231	75.8621
NC_037330.1:77825974-77825974	NC_037330.1	77825974	77825974	null					Not found	0	9.56929e-05	24.8875	58.6207	82.1429	60	78.5714	73.0769	59.0909	61.1111	76	55	47.8261	47.2222	37.5	36.8421	50	35	32	34.6154	58.6207
NC_037330.1:77826036-77826036	NC_037330.1	77826036	77826036	null					Not found	0	2.78905e-05	23.8356	86.2069	92.5926	75	85.7143	96.1538	72.7273	61.1111	80	75	52.1739	61.1111	43.75	57.8947	50	50	68	61.5385	65.5172
NC_037330.1:79395487-79395487	NC_037330.1	79395487	79395487	PDE4B	gene-PDE4B	phosphodiesterase 4B	-	gene	overlapping	0	0.000115083	-24.0088	56	16	35.7143	12.5	0	18.1818	7.14286	14.2857	45.8333	57.6923	50	45	3.84615	6.89655	53.8462	88.2353	73.913	42.3077
NC_037330.1:79395507-79395507	NC_037330.1	79395507	79395507	PDE4B	gene-PDE4B	phosphodiesterase 4B	-	gene	overlapping	0	0.00146099	-22.1469	52	8	28.5714	6.25	11.1111	9.09091	14.2857	14.2857	58.3333	50	43.75	45	23.0769	17.2414	38.4615	88.2353	60.8696	34.6154
NC_037330.1:81957956-81957956	NC_037330.1	81957956	81957956	PGM1	gene-PGM1	phosphoglucomutase 1	-	gene	overlapping	0	0.0258765	8.26862	100	95.4545	100	93.75	100	95.2381	100	95.2381	100	84.2105	100	100	100	100	21.0526	100	100	100
NC_037330.1:87096725-87096725	NC_037330.1	87096725	87096725	null					Not found	0	4.23665e-13	41.2717	0	43.3333	50	55	91.6667	64	55.1724	44.4444	100	0	0	0	60.7143	0	0	0	36.8421	34.6154
NC_037330.1:89990420-89990420	NC_037330.1	89990420	89990420	null					Not found	0	0.000508809	24.1453	100	71.4286	86.6667	53.3333	42.1053	56.5217	32.3529	80.9524	68.1818	50	57.6923	46.1538	23.0769	53.3333	23.5294	52	41.1765	27.2727
NC_037330.1:91296173-91296173	NC_037330.1	91296173	91296173	null					Not found	0	0.0146941	9.97073	100	100	100	100	96.4286	100	100	85.7143	100	92.3077	100	75.8621	100	96.4286	88.2353	65	88.4615	86.1111
NC_037330.1:91747359-91747359	NC_037330.1	91747359	91747359	null					Not found	0	0.0199834	10.576	8	10.3448	11.1111	22.7273	7.40741	18.75	18.75	22.5806	11.7647	7.14286	3.44828	5.55556	0	5.55556	7.69231	2.85714	0	4
NC_037330.1:91747514-91747514	NC_037330.1	91747514	91747514	null					Not found	0	0.0282125	7.3319	5	3.7037	0	15	0	7.69231	11.7647	31.25	14.2857	10.5263	0	0	0	6.06061	0	0	0	6.12245
NC_037330.1:92330755-92330755	NC_037330.1	92330755	92330755	HSPB11	gene-HSPB11	heat shock protein family B (small) member 11	+	gene	overlapping	0	4.40027e-13	-53.9423	72.7273	65.3846	52.6316	0	0	28.5714	100	0	0	100	100	100	73.6842	100	86.6667	100	44.4444	100
NC_037330.1:93175109-93175109	NC_037330.1	93175109	93175109	PODN	gene-PODN	podocan	-	gene	overlapping	0	0.0341727	-16.7476	35	51.7241	36.3636	57.8947	65.5172	58.8235	27.7778	42.8571	26.6667	52.9412	70	66.6667	60	81.25	30	83.3333	40.7407	68.4211
NC_037330.1:93175116-93175116	NC_037330.1	93175116	93175116	PODN	gene-PODN	podocan	-	gene	overlapping	0	0.0247464	-18.0307	15	48.2759	39.1304	42.1053	48.2759	47.0588	16.6667	23.8095	26.6667	23.5294	60	55.5556	60	62.5	30	83.3333	25.9259	68.4211
NC_037330.1:93731065-93731065	NC_037330.1	93731065	93731065	null					Not found	0	0.0401657	11.6652	91.3044	87.8788	96.1538	100	91.6667	94.1176	94.4444	100	93.75	82.3529	100	100	57.1429	66.6667	91.6667	100	84	62.5
NC_037330.1:98365460-98365460	NC_037330.1	98365460	98365460	TRABD2B	gene-TRABD2B	No description	+	gene	overlapping	0	0.000568145	-17.2843	95.2381	100	94.1176	42.8571	43.4783	100	100	100	37.5	93.75	95	90	100	90	100	100	100	100
NC_037330.1:98425846-98425846	NC_037330.1	98425846	98425846	TRABD2B	gene-TRABD2B	No description	+	gene	overlapping	0	1.00117e-05	-23.313	64.7059	100	47.0588	50	53.8462	100	35.2941	100	37.5	100	100	100	46.6667	96	100	100	55.5556	100
NC_037330.1:98568554-98568554	NC_037330.1	98568554	98568554	null					Not found	0	0.00021009	10.9949	100	87.8788	96.4286	96.1538	100	89.4737	100	92	100	96.5517	56	100	94.7368	28.5714	100	95.4545	91.6667	100
NC_037330.1:98611366-98611366	NC_037330.1	98611366	98611366	null					Not found	0	1.09953e-05	24.9301	92.3077	100	100	100	92.8571	86.6667	100	94.1176	90	20	47.3684	100	100	100	100	46.1538	55.5556	62.5
NC_037330.1:98615645-98615645	NC_037330.1	98615645	98615645	null					Not found	0	0.00025939	14.6906	100	100	100	100	100	100	95.4545	96.6667	100	96.5517	41.6667	100	94.4444	41.1765	100	96.2963	95.6522	94.1176
NC_037330.1:98831560-98831560	NC_037330.1	98831560	98831560	FOXD2	gene-FOXD2	No description	-	gene	upstream	96	0.0329497	13.1679	92.3077	95.6522	94.1176	80.9524	94.7368	100	94.7368	80.7692	88.8889	79.4118	77.2727	91.6667	77.2727	72.4138	69.2308	70	74.0741	92.3077
NC_037330.1:99725966-99725966	NC_037330.1	99725966	99725966	FAAH	gene-FAAH	fatty acid amide hydrolase	-	gene	overlapping	0	0.048367	-7.66361	100	96.7742	88.2353	100	96.9697	95.2381	100	51.7241	95.4545	100	96	100	97.3684	100	100	100	100	100
NC_037330.1:101045561-101045561	NC_037330.1	101045561	101045561	HECTD3	gene-HECTD3	HECT domain E3 ubiquitin protein ligase 3	+	gene	overlapping	0	1.76794e-07	-23.4363	0	0	0	4.34783	0	2.63158	0	0	0	84.2105	2.94118	0	0	0	81.8182	48.9362	0	0
NC_037330.1:101468517-101468517	NC_037330.1	101468517	101468517	RNF220	gene-RNF220	ring finger protein 220	-	gene	overlapping	0	0.00495512	-12.2509	94.7368	100	100	41.1765	53.3333	94.4444	100	96.7742	41.3793	64.7059	96	90.4762	100	90.4762	100	100	94.4444	96
NC_037330.1:102153837-102153837	NC_037330.1	102153837	102153837	ST3GAL3	gene-ST3GAL3	ST3 beta-galactoside alpha-2%2C3-sialyltransferase 3	-	gene	overlapping	0	0.00686275	16.8051	100	100	100	100	100	100	100	96.1538	100	100	100	100	52.381	43.4783	100	100	96.875	52.1739
NC_037330.1:102704510-102704510	NC_037330.1	102704510	102704510	TIE1	gene-TIE1	tyrosine kinase with immunoglobulin like and EGF like domains 1	-	gene	overlapping	0	3.30354e-05	-51.2839	55.5556	0	40	100	47.3684	0	100	56.25	31.5789	100	100	100	100	100	100	100	92.3077	100
NC_037330.1:103485722-103485722	NC_037330.1	103485722	103485722	P3H1	gene-P3H1	prolyl 3-hydroxylase 1	+	gene	overlapping	0	5.67106e-06	15.4948	100	100	100	100	96.6667	89.4737	100	96.1538	96.4286	96.875	39.0244	100	100	93.5484	100	57.1429	96.4286	56.25
NC_037330.1:104010987-104010987	NC_037330.1	104010987	104010987	null					Not found	0	0.000741373	12.5268	100	91.3044	100	100	100	100	87.5	94.2857	95.8333	100	64	95.6522	96.2963	95.4545	95.6522	53.5714	100	55.5556
NC_037330.1:104305857-104305857	NC_037330.1	104305857	104305857	HIVEP3	gene-HIVEP3	No description	+	gene	overlapping	0	0.0397091	9.08851	100	97.7273	96	90.9091	95.1219	94.7368	95.8333	88.2353	97.3684	83.871	90.9091	78.7879	75.8621	81.8182	78.5714	93.75	90.566	100
NC_037330.1:104679247-104679247	NC_037330.1	104679247	104679247	EDN2	gene-EDN2	endothelin 2	+	gene	downstream	82	0.00189145	15.7759	100	100	100	100	95.2381	100	95	100	100	100	100	47.0588	59.0909	100	100	100	42.1053	100
NC_037330.1:105387383-105387383	NC_037330.1	105387383	105387383	KCNQ4	gene-KCNQ4	No description	-	gene	overlapping	0	0.00557183	12.8541	95.4545	95	97.4359	100	94.7368	100	100	100	95.2381	96.9697	100	93.3333	100	100	25	100	50	96.875
NC_037330.1:107931857-107931857	NC_037330.1	107931857	107931857	null					Not found	0	0.000990914	-10.8903	100	100	96.1538	95.8333	100	100	0	100	100	100	100	100	100	100	90	100	100	100
NC_037330.1:108227977-108227977	NC_037330.1	108227977	108227977	null					Not found	0	6.9922e-09	-30.1854	95.2381	100	35.2941	100	55.5556	40	87.5	36.8421	45	94.7368	100	100	100	100	92.3077	93.75	91.3044	95
NC_037330.1:109060607-109060607	NC_037330.1	109060607	109060607	GRIK3	gene-GRIK3	glutamate ionotropic receptor kainate type subunit 3	+	gene	overlapping	0	0.00252949	19.0177	0	0	60.8696	0	53.8462	58.3333	100	43.75	60	57.1429	40	0	5.55556	0	52.9412	50	0	0
NC_037330.1:109082203-109082203	NC_037330.1	109082203	109082203	null					Not found	0	0.00259777	11.4218	100	100	100	87.5	97.1429	100	100	92.5926	100	68.1818	38.2353	85.7143	100	100	90	96.1538	100	96.1538
NC_037330.1:109512445-109512445	NC_037330.1	109512445	109512445	STK40	gene-STK40	serine/threonine kinase 40	+	gene	overlapping	0	3.65433e-09	-63.7622	5	0	0	25	0	53.3333	25	68.1818	11.7647	100	100	85.7143	100	92.3077	40	94.1176	100	50
NC_037330.1:110824759-110824759	NC_037330.1	110824759	110824759	DLGAP3	gene-DLGAP3	DLG associated protein 3	+	gene	overlapping	0	0.00302069	-14.6817	10.7143	8.33333	3.84615	5	0	0	14.7059	13.0435	9.52381	37.5	17.2414	36.3636	32	23.0769	16.6667	9.52381	4	20.9302
NC_037330.1:110887887-110887887	NC_037330.1	110887887	110887887	GJA4	gene-GJA4	gap junction protein alpha 4	-	gene	upstream	307	0.000979051	-18.0374	69.2308	84.6154	100	23.0769	65	100	91.6667	100	66.6667	100	100	100	91.6667	92.5926	100	95	83.3333	100
NC_037330.1:111046656-111046656	NC_037330.1	111046656	111046656	null					Not found	0	0.00210229	21.7417	90.9091	92	91.3044	79.3103	76.1905	69.2308	70.5882	50	67.8571	55.5556	50	50	22.2222	52.9412	41.6667	62.963	60.7143	95.6522
NC_037330.1:111752779-111752779	NC_037330.1	111752779	111752779	CSMD2	gene-CSMD2	No description	+	gene	overlapping	0	0.00235372	-22.7635	42.8571	88.8889	38.4615	31.5789	30.7692	0	68.4211	4.54545	0	63.3333	48.2759	75	32	37.037	66.6667	44.4444	80	63.6364
NC_037330.1:112721757-112721757	NC_037330.1	112721757	112721757	NGEF	gene-NGEF	neuronal guanine nucleotide exchange factor	-	gene	overlapping	0	5.02035e-05	-19.8164	100	100	40	91.3044	96.2963	26.3158	23.0769	100	100	94.4444	96.5517	95.4545	93.75	91.3044	93.75	96.1538	96.1538	97.7778
NC_037330.1:113091618-113091618	NC_037330.1	113091618	113091618	DGKD	gene-DGKD	diacylglycerol kinase delta	+	gene	overlapping	0	0.00207285	12.3959	100	100	100	100	100	93.3333	94.7368	100	100	100	100	94.1176	100	91.3044	100	56.25	88.8889	45.9459
NC_037330.1:113168743-113168743	NC_037330.1	113168743	113168743	DGKD	gene-DGKD	diacylglycerol kinase delta	+	gene	overlapping	0	0.000238384	24.949	59.0909	66.6667	100	73.913	32.1429	100	100	96.7742	88	100	90.3226	75	51.7241	0	0	77.7778	0	97.2222
NC_037330.1:113380567-113380567	NC_037330.1	113380567	113380567	UGT1A6	gene-UGT1A6	UDP glucuronosyltransferase 1 family%2C polypeptide A6	+	gene	overlapping	0	0.00414274	12.735	76.1905	92.8571	84.6154	100	100	90	83.3333	96.5517	93.75	84.6154	83.3333	82.3529	86.3636	64.2857	64.7059	81.8182	59.375	95.8333
NC_037330.1:114501069-114501069	NC_037330.1	114501069	114501069	null					Not found	0	8.2655e-05	23.9209	74.0741	95.4545	100	88.2353	88.8889	94.1176	70.5882	63.1579	72.2222	65.2174	69.2308	46.4286	56.5217	73.913	52.7778	50	61.1111	56.25
NC_037330.1:114501106-114501106	NC_037330.1	114501106	114501106	null					Not found	0	0.00758763	17.0399	77.7778	95.4545	87.5	88.2353	85.1852	88.2353	70.5882	68.4211	72.2222	73.913	71.7949	58.6207	78.2609	66.6667	47.2222	51.2821	70	62.5
NC_037330.1:114501107-114501107	NC_037330.1	114501107	114501107	null					Not found	0	9.39708e-05	24.7163	92.3077	100	81.8182	100	100	78.5714	80.9524	68	58.3333	78.9474	90	34.7826	66.6667	56.25	29.1667	35.2941	71.4286	75
NC_037330.1:114501140-114501140	NC_037330.1	114501140	114501140	null					Not found	0	0.0119061	17.1349	48.1481	90.9091	81.25	64.7059	66.6667	52.9412	29.4118	47.3684	33.3333	60.8696	43.5897	17.2414	47.8261	33.3333	33.3333	23.0769	70	31.25
NC_037330.1:114501141-114501141	NC_037330.1	114501141	114501141	null					Not found	0	0.000384119	24.8468	46.1538	70	45.4545	100	92.8571	57.1429	57.1429	40	50	63.1579	43.3333	47.8261	19.0476	62.5	4.16667	11.7647	50	33.3333
NC_037330.1:114501156-114501156	NC_037330.1	114501156	114501156	null					Not found	0	0.00540987	19.4651	76.9231	90	81.8182	100	100	71.4286	85.7143	88	75	78.9474	86.6667	52.1739	80.9524	75	58.3333	23.5294	71.4286	66.6667
NC_037330.1:114618655-114618655	NC_037330.1	114618655	114618655	SH3BP4	gene-SH3BP4	SH3 domain binding protein 4	+	gene	overlapping	0	6.60123e-08	31.3225	25	95	73.6842	4.7619	48.6487	23.5294	47.0588	42.1053	14.2857	12.5	10.7143	10	23.0769	10.7143	0	0	2.43902	22.7273
NC_037330.1:114618666-114618666	NC_037330.1	114618666	114618666	SH3BP4	gene-SH3BP4	SH3 domain binding protein 4	+	gene	overlapping	0	5.93768e-07	26.1231	25	80	52.6316	0	32.4324	23.5294	35.2941	21.0526	14.2857	12.5	0	5	15.3846	0	7.14286	0	0	9.09091
NC_037330.1:114618713-114618713	NC_037330.1	114618713	114618713	SH3BP4	gene-SH3BP4	SH3 domain binding protein 4	+	gene	overlapping	0	6.18068e-07	26.7068	25	75	73.6842	0	48.6487	17.6471	41.1765	36.8421	7.14286	25	7.14286	5	23.0769	3.44828	7.14286	0	4.87805	9.09091
NC_037330.1:114618722-114618722	NC_037330.1	114618722	114618722	SH3BP4	gene-SH3BP4	SH3 domain binding protein 4	+	gene	overlapping	0	3.42515e-09	34.0476	37.5	95	89.4737	0	54.0541	35.2941	41.1765	57.8947	21.4286	18.75	11.1111	10	30.7692	3.44828	14.2857	0	9.7561	27.2727
NC_037330.1:114618729-114618729	NC_037330.1	114618729	114618729	SH3BP4	gene-SH3BP4	SH3 domain binding protein 4	+	gene	overlapping	0	2.32437e-09	33.3554	37.5	80	94.7368	14.2857	48.6487	35.2941	47.0588	42.1053	14.2857	18.75	14.2857	10	23.0769	3.44828	21.4286	0	0	22.7273
NC_037330.1:114618749-114618749	NC_037330.1	114618749	114618749	SH3BP4	gene-SH3BP4	SH3 domain binding protein 4	+	gene	overlapping	0	6.78325e-09	33.6411	37.5	95	84.2105	4.7619	64.8649	35.2941	52.9412	42.1053	28.5714	6.25	14.2857	30	30.7692	13.7931	7.14286	10.5263	2.43902	27.2727
NC_037330.1:114618756-114618756	NC_037330.1	114618756	114618756	SH3BP4	gene-SH3BP4	SH3 domain binding protein 4	+	gene	overlapping	0	1.18832e-10	37.4386	50	95	89.4737	19.0476	62.1622	29.4118	52.9412	57.8947	28.5714	6.25	10.7143	15	42.3077	6.89655	14.2857	10.5263	9.7561	31.8182
NC_037330.1:114618759-114618759	NC_037330.1	114618759	114618759	SH3BP4	gene-SH3BP4	SH3 domain binding protein 4	+	gene	overlapping	0	1.83061e-10	38.6793	50	100	89.4737	9.52381	64.8649	47.0588	70.5882	63.1579	42.8571	18.75	28.5714	20	38.4615	17.2414	14.2857	10.5263	9.7561	31.8182
NC_037330.1:114620942-114620942	NC_037330.1	114620942	114620942	SH3BP4	gene-SH3BP4	SH3 domain binding protein 4	+	gene	overlapping	0	0.00261314	13.095	78.9474	96.5517	100	89.4737	100	90.625	100	87.8788	90.9091	50	65.7895	100	84.375	74.1936	84.6154	96.1538	66.6667	94.7368
NC_037330.1:114620947-114620947	NC_037330.1	114620947	114620947	SH3BP4	gene-SH3BP4	SH3 domain binding protein 4	+	gene	overlapping	0	0.00268221	12.2019	94.7368	96.5517	100	84.2105	100	93.75	100	93.9394	90.9091	55.8824	73.6842	100	96.875	83.871	76.9231	92.3077	70	94.7368
NC_037330.1:114620975-114620975	NC_037330.1	114620975	114620975	SH3BP4	gene-SH3BP4	SH3 domain binding protein 4	+	gene	overlapping	0	8.46115e-14	-72.6363	0	0	0	5.26316	0	0	4.16667	0	0	55.8824	73.6842	87.5	87.5	51.6129	76.9231	84.6154	53.3333	92.1053
NC_037330.1:114621000-114621000	NC_037330.1	114621000	114621000	SH3BP4	gene-SH3BP4	SH3 domain binding protein 4	+	gene	overlapping	0	0.0289901	12.6739	84.2105	89.2857	85	73.6842	96.6667	81.25	95.8333	93.75	68.1818	58.8235	71.0526	81.25	81.25	54.8387	76.9231	88.4615	51.7241	89.4737
NC_037330.1:115454326-115454326	NC_037330.1	115454326	115454326	AGAP1	gene-AGAP1	No description	+	gene	overlapping	0	6.76961e-10	-29.423	42.8571	46.1538	87.5	31.25	20	100	45	100	100	46.1538	96.9697	100	100	100	94.4444	100	100	100
NC_037330.1:115602233-115602233	NC_037330.1	115602233	115602233	AGAP1	gene-AGAP1	No description	+	gene	overlapping	0	6.99838e-17	47.3152	100	100	38.8889	93.75	42.3077	100	95.2381	60	0	50	4.34783	0	0	50	0	0	100	0
NC_037330.1:115909477-115909477	NC_037330.1	115909477	115909477	IQCA1	gene-IQCA1	IQ motif containing with AAA domain 1	-	gene	overlapping	0	1.8543e-06	-24.518	100	100	47.0588	100	50	100	100	59.0909	10.5263	95.4545	100	100	100	95.4545	100	100	96.4286	100
NC_037330.1:116069739-116069739	NC_037330.1	116069739	116069739	null					Not found	0	0.0012374	11.3379	100	100	100	100	96	100	90.9091	100	100	100	95.5556	100	100	39.4737	100	95	54.8387	100
NC_037330.1:116384995-116384995	NC_037330.1	116384995	116384995	null					Not found	0	9.7278e-06	29.4328	0	50	100	70.9677	81.25	100	66.6667	48	93.75	57.1429	90	0	100	0	60	0	33.3333	5.26316
NC_037330.1:116512028-116512028	NC_037330.1	116512028	116512028	null					Not found	0	0.00129898	-17.5797	33.3333	46.6667	51.8519	52.9412	60	91.3044	100	100	100	100	31.5789	100	93.75	95.6522	80	100	93.3333	100
NC_037330.1:116512040-116512040	NC_037330.1	116512040	116512040	null					Not found	0	0.000343609	-20.1768	37.5	46.6667	55.5556	58.8235	60	100	88.2353	86.9565	100	100	31.5789	100	93.75	100	90	100	100	100
NC_037330.1:116512041-116512041	NC_037330.1	116512041	116512041	null					Not found	0	0.00156247	-17.2922	66.6667	58.3333	54.5455	68.9655	40.625	100	84.6154	95.4545	93.1034	100	50	100	100	95.8333	92.3077	88.8889	90.9091	100
NC_037330.1:117019354-117019354	NC_037330.1	117019354	117019354	RAB17	gene-RAB17	No description	-	gene	overlapping	0	0.000539874	18.2931	0	7.14286	20	0	31.0345	0	8.69565	50	76.9231	0	3.44828	0	0	3.22581	9.09091	0	6.25	7.14286
NC_037330.1:117019399-117019399	NC_037330.1	117019399	117019399	RAB17	gene-RAB17	No description	-	gene	overlapping	0	0.000576289	19.2075	10.5263	7.14286	20	0	48.2759	11.1111	13.0435	57.1429	84.6154	5	10	6.25	0	29.0323	18.1818	10.5263	0	0
NC_037330.1:117019446-117019446	NC_037330.1	117019446	117019446	RAB17	gene-RAB17	No description	-	gene	overlapping	0	0.00224519	9.34805	3.57143	12.5	4.34783	0	32.6087	3.33333	3.57143	29.6296	33.3333	0	11.7647	0	0	3.92157	23.0769	0	0	0
NC_037330.1:117019518-117019518	NC_037330.1	117019518	117019518	RAB17	gene-RAB17	No description	-	gene	overlapping	0	9.38617e-06	15.3574	10.3448	4.54545	4.34783	8	52.1739	11.1111	12	37.5	59.2593	10	8	14.8148	12.5	9.52381	3.84615	0	0	2.38095
NC_037330.1:117019535-117019535	NC_037330.1	117019535	117019535	RAB17	gene-RAB17	No description	-	gene	overlapping	0	0.00304395	14.5654	14.2857	16.6667	0	9.09091	76.4706	0	27.7778	47.619	100	18.1818	18.75	25	11.7647	33.3333	18.1818	20	11.7647	3.84615
NC_037330.1:117020590-117020590	NC_037330.1	117020590	117020590	RAB17	gene-RAB17	No description	-	gene	overlapping	0	1.55422e-05	23.1091	8.33333	0	0	0	52.381	6.66667	10	48.3871	90.9091	0	4.34783	0	0	0	0	4.34783	0	0
NC_037330.1:117020662-117020662	NC_037330.1	117020662	117020662	RAB17	gene-RAB17	No description	-	gene	overlapping	0	6.65652e-07	23.1295	0	7.14286	0	9.09091	57.1429	6.66667	10	55.1724	86.3636	3.7037	13.0435	6.66667	0	0	0	0	0	0
NC_037330.1:117021304-117021304	NC_037330.1	117021304	117021304	RAB17	gene-RAB17	No description	-	gene	overlapping	0	6.41217e-05	14.5646	4.16667	5.55556	0	6.66667	57.1429	0	0	25.9259	70.9677	0	6.25	6.66667	14.7059	3.125	0	5.26316	3.33333	0
NC_037330.1:117021425-117021425	NC_037330.1	117021425	117021425	RAB17	gene-RAB17	No description	-	gene	overlapping	0	3.7229e-06	18.8675	8.33333	5.55556	5.26316	6.66667	57.1429	5.55556	0	26.9231	67.7419	0	3.125	0	0	6.25	0	0	0	4
NC_037330.1:117189719-117189719	NC_037330.1	117189719	117189719	LRRFIP1	gene-LRRFIP1	LRR binding FLII interacting protein 1	+	gene	overlapping	0	0.0136351	-10.3131	79.1667	100	96.1538	75	95.4545	90	91.6667	85	70.8333	100	100	100	92.5926	96	100	100	87.5	100
NC_037330.1:117189755-117189755	NC_037330.1	117189755	117189755	LRRFIP1	gene-LRRFIP1	LRR binding FLII interacting protein 1	+	gene	overlapping	0	0.0496683	-8.17725	87.5	100	96.1538	93.75	86.3636	95	95.8333	95	54.1667	100	100	100	92.5926	100	100	96.5517	91.6667	96.5517
NC_037330.1:117282245-117282245	NC_037330.1	117282245	117282245	RAMP1	gene-RAMP1	receptor activity modifying protein 1	+	gene	overlapping	0	0.0134261	19.7049	100	100	68.4211	50	55	38.8889	57.1429	63.1579	52.381	100	4.16667	53.8462	59.0909	0	56.25	61.1111	68.4211	4.7619
NC_037330.1:117402992-117402992	NC_037330.1	117402992	117402992	LOC101904947	gene-LOC101904947	No description	-	gene	overlapping	0	4.11803e-14	-65.7031	13.3333	5.26316	56.25	0	0	47.619	50	3.57143	3.44828	100	100	93.75	100	100	90.9091	40	46.1538	100
NC_037330.1:117403871-117403871	NC_037330.1	117403871	117403871	LOC101904947	gene-LOC101904947	No description	-	gene	overlapping	0	1.88973e-10	-66.5588	0	4.54545	63.6364	5	4.7619	18.1818	37.5	0	4	100	100	100	100	53.125	100	60	23.5294	100
NC_037330.1:117426929-117426929	NC_037330.1	117426929	117426929	SCLY	gene-SCLY	selenocysteine lyase	+	gene	overlapping	0	0.00547141	-11.0172	35.2941	90.9091	100	100	100	100	100	54.5455	100	100	100	90	100	100	100	93.75	100	96.1538
NC_037330.1:117426931-117426931	NC_037330.1	117426931	117426931	SCLY	gene-SCLY	selenocysteine lyase	+	gene	overlapping	0	7.4812e-09	31.807	100	36.3636	90.4762	100	89.4737	7.14286	81.8182	95.4545	77.2727	100	3.44828	50	72.2222	48	30	56.25	31.8182	0
NC_037330.1:117448357-117448357	NC_037330.1	117448357	117448357	ESPNL	gene-ESPNL	espin like	+	gene	overlapping	0	2.01321e-07	28.5483	94.7368	100	63.1579	100	100	100	100	100	100	0	100	18.1818	55	100	27.7778	100	100	100
NC_037330.1:117568514-117568514	NC_037330.1	117568514	117568514	PER2	gene-PER2	period circadian clock 2	-	gene	overlapping	0	0.000754739	-15.7361	100	95	21.4286	92.8571	91.6667	94.1176	40	91.6667	100	93.1034	93.5484	92.3077	100	100	95.6522	100	93.75	100
NC_037330.1:117576637-117576637	NC_037330.1	117576637	117576637	PER2	gene-PER2	period circadian clock 2	-	gene	overlapping	0	0.00635736	-15.3516	94.1176	100	40	86.6667	100	100	44.4444	93.75	100	100	100	100	100	100	100	100	100	97.1429
NC_037330.1:117602718-117602718	NC_037330.1	117602718	117602718	null					Not found	0	0.00634115	-9.75839	100	100	57.6923	94.1176	100	100	53.125	97.6744	100	97.0588	100	100	100	96.1538	100	100	97.2222	100
NC_037330.1:117705904-117705904	NC_037330.1	117705904	117705904	null					Not found	0	0.00481623	-10.6257	94.4444	100	100	95.2381	64.7059	100	90.9091	88.5714	54.1667	100	91.6667	100	96	100	100	100	96	100
NC_037330.1:117775825-117775825	NC_037330.1	117775825	117775825	LOC107132358	gene-LOC107132358	No description	-	gene	overlapping	0	0.012732	11.4918	100	100	93.3333	92.3077	100	100	100	100	100	96.5517	90.4762	36.3636	100	100	58.8235	100	100	100
NC_037330.1:117932919-117932919	NC_037330.1	117932919	117932919	null					Not found	0	0.000375766	16.6781	100	100	100	100	100	100	100	95.8333	93.75	95.2381	100	95	100	91.6667	92.8571	45.4545	23.8095	95.4545
NC_037330.1:117932920-117932920	NC_037330.1	117932920	117932920	null					Not found	0	0.0365492	11.5212	100	96.4286	100	100	100	100	100	100	100	100	100	100	100	100	95.2381	37.5	60	100
NC_037330.1:117939706-117939706	NC_037330.1	117939706	117939706	null					Not found	0	0.00182242	10.3472	100	96.2963	100	100	100	100	100	95.6522	100	100	100	100	100	100	93.3333	58.8235	46.6667	100
NC_037330.1:118139012-118139012	NC_037330.1	118139012	118139012	null					Not found	0	0.0322336	19.7364	66.6667	60.6061	52.9412	56	47.0588	64.2857	47.619	44.8276	39.2857	33.3333	41.1765	24	48	62.5	21.4286	14.8148	0	56.4103
NC_037330.1:118212813-118212813	NC_037330.1	118212813	118212813	null					Not found	0	3.54798e-07	23.9157	100	100	36	100	100	100	59.0909	93.9394	100	100	37.037	100	100	36	41.6667	44.1176	44	70.9677
NC_037330.1:118246481-118246481	NC_037330.1	118246481	118246481	HDAC4	gene-HDAC4	No description	-	gene	overlapping	0	0.000537041	16.0696	100	100	100	100	100	100	96.2963	90.4762	96	100	47.0588	94.7368	95.4545	94.7368	58.3333	100	100	47.8261
NC_037330.1:118246482-118246482	NC_037330.1	118246482	118246482	HDAC4	gene-HDAC4	No description	-	gene	overlapping	0	0.000458065	16.5634	100	100	100	100	100	100	90.4762	97.0588	100	91.6667	55.5556	95.6522	100	100	45	96.9697	95	58.6207
NC_037330.1:118268116-118268116	NC_037330.1	118268116	118268116	HDAC4	gene-HDAC4	No description	-	gene	overlapping	0	6.00696e-08	18.8148	92.5926	97.619	92.3077	93.3333	92.1053	100	100	100	100	94.4444	55.5556	88	100	100	16.6667	90.625	100	53.3333
NC_037330.1:118269547-118269547	NC_037330.1	118269547	118269547	HDAC4	gene-HDAC4	No description	-	gene	overlapping	0	2.65573e-06	-24.0687	0	0	50	5.26316	0	6.66667	0	50	0	56	37.5	0	0	45.6522	36.8421	48.2759	45.4545	58.8235
NC_037330.1:118284988-118284988	NC_037330.1	118284988	118284988	HDAC4	gene-HDAC4	No description	-	gene	overlapping	0	7.57101e-07	-29.3464	0	100	90.9091	58.3333	0	91.6667	100	60	40	100	100	100	100	100	100	40.7407	64.2857	100
NC_037330.1:118319334-118319334	NC_037330.1	118319334	118319334	HDAC4	gene-HDAC4	No description	-	gene	overlapping	0	2.17204e-21	-40.9798	0	100	96.4286	50	0	35	100	40	46.1538	96.875	97.1429	92.8571	100	57.6923	96	100	95.8333	100
NC_037330.1:118356644-118356644	NC_037330.1	118356644	118356644	HDAC4	gene-HDAC4	No description	-	gene	overlapping	0	6.48808e-06	-23.1253	96.5517	96.875	35.2941	100	40	19.0476	96	59.2593	32.1429	96.1538	97.0588	100	53.3333	44.4444	92.3077	100	100	100
NC_037330.1:118398102-118398102	NC_037330.1	118398102	118398102	HDAC4	gene-HDAC4	No description	-	gene	overlapping	0	0.0399395	21.2202	75	94.7368	53.5714	47.619	57.5758	50	88.2353	55.5556	59.2593	44.1176	42.4242	54.1667	35	30.7692	30	61.2903	29.1667	63.6364
NC_037330.1:118399977-118399977	NC_037330.1	118399977	118399977	HDAC4	gene-HDAC4	No description	-	gene	overlapping	0	0.000129406	-16.0227	96.1538	67.8571	100	92	100	52.6316	100	96.5517	35	96.1538	100	100	100	95.6522	100	92.5926	100	100
NC_037330.1:118426168-118426168	NC_037330.1	118426168	118426168	HDAC4	gene-HDAC4	No description	-	gene	overlapping	0	7.70138e-09	30.9821	97.1429	100	100	96.4286	100	96.5517	100	100	100	54.8387	39.2857	55.5556	95.6522	100	100	39.2857	96.6667	30
NC_037330.1:118661124-118661124	NC_037330.1	118661124	118661124	null					Not found	0	0.0149487	-10.8754	100	100	97.2222	40	92.5	100	100	53.8462	97.4359	100	96.4286	100	100	96.4286	100	89.4737	96.5517	100
NC_037330.1:118709851-118709851	NC_037330.1	118709851	118709851	null					Not found	0	0.00365918	-15.8055	4.54545	100	100	0	43.4783	40	100	100	95	100	46.1538	52.381	100	100	92.8571	81.25	100	52.6316
NC_037330.1:118812725-118812725	NC_037330.1	118812725	118812725	null					Not found	0	3.30531e-05	-19.6381	0	0	100	0	44.8276	3.84615	93.75	87.8788	46.4286	46.4286	84.375	92.5926	0	52	88.8889	89.1892	0	100
NC_037330.1:119457324-119457324	NC_037330.1	119457324	119457324	LOC100336476	gene-LOC100336476	No description	+	gene	overlapping	0	2.7202e-07	25.074	0	69.2308	85.1852	100	100	66.6667	60	40.7407	41.3793	5	41.6667	66.6667	91.6667	37.931	0	50	42.1053	2.5
NC_037330.1:119530883-119530883	NC_037330.1	119530883	119530883	P2RY8	gene-P2RY8	No description	-	gene	overlapping	0	0.0277395	-6.29848	40	100	100	100	92.3077	100	100	95.2381	97.5	100	100	100	92	100	92.8571	96.875	100	100
NC_037330.1:119683109-119683109	NC_037330.1	119683109	119683109	null					Not found	0	0.0222178	-16.925	0	70.5882	100	0	52.9412	100	88.2353	77.2727	85.1852	82.6087	82.1429	73.0769	44.8276	100	100	61.5385	82.3529	100
NC_037330.1:119685650-119685650	NC_037330.1	119685650	119685650	null					Not found	0	2.81916e-13	-33.2034	0	45	100	0	27.2727	100	88.8889	91.6667	100	95.6522	92.3077	100	90	95.8333	95.6522	100	91.3044	90.9091
NC_037330.1:119707155-119707155	NC_037330.1	119707155	119707155	null					Not found	0	1.91331e-08	-32.9092	0	40	100	0	47.3684	100	100	96.2963	100	100	94.7368	100	100	95.8333	92.3077	100	100	96.9697
NC_037330.1:119735113-119735113	NC_037330.1	119735113	119735113	null					Not found	0	4.5423e-08	-31.5621	0	55	100	0	64.5161	86.9565	100	96.1538	100	100	100	100	96.2963	100	100	94.7368	95.6522	100
NC_037330.1:119759330-119759330	NC_037330.1	119759330	119759330	null					Not found	0	1.06091e-23	-67.3767	0	3.44828	35	0	6.25	18.1818	57.1429	58.3333	4	100	100	100	0	92.5926	100	96.1538	100	100
NC_037330.1:119828231-119828231	NC_037330.1	119828231	119828231	LOC112446049	gene-LOC112446049	No description	+	gene	overlapping	0	0.0199997	14.3167	100	100	100	100	100	100	100	96.6667	100	100	100	100	88.8889	44.4444	100	100	34.4828	100
NC_037330.1:119837906-119837906	NC_037330.1	119837906	119837906	LOC104970266	gene-LOC104970266	No description	-	gene	downstream	1948	0.00339255	11.305	100	100	96.5517	100	97.2973	100	100	96	89.4737	100	100	100	96	53.125	100	95.8333	39.2857	93.3333
NC_037330.1:119851128-119851128	NC_037330.1	119851128	119851128	null					Not found	0	0.000174741	15.8512	100	97.1429	100	100	93.75	100	100	55.1724	96	100	100	100	100	52.381	100	50	4.16667	92.8571
NC_037330.1:119884657-119884657	NC_037330.1	119884657	119884657	GPC1	gene-GPC1	No description	+	gene	overlapping	0	2.38672e-06	21.8865	93.75	100	100	100	100	100	100	39.3939	100	100	94.7368	100	48.1481	45.4545	100	47.8261	0	100
NC_037330.1:119887867-119887867	NC_037330.1	119887867	119887867	GPC1	gene-GPC1	No description	+	gene	overlapping	0	0.0387533	12.8846	96.1538	100	92.3077	81.8182	95.4545	96.5517	85	74.0741	93.3333	84	76	80	52.6316	73.0769	84.2105	83.3333	68.4211	97.0588
NC_037330.1:119892526-119892526	NC_037330.1	119892526	119892526	ANKMY1	gene-ANKMY1	No description	-	gene	overlapping	0	0.00803851	-22.9815	7.14286	0	61.5385	6.25	60	100	50	100	43.4783	61.5385	56.25	64.2857	56.25	100	100	58.8235	100	38.0952
NC_037330.1:119903185-119903185	NC_037330.1	119903185	119903185	ANKMY1	gene-ANKMY1	No description	-	gene	overlapping	0	7.6089e-06	21.7609	100	92.5926	100	100	100	100	95	100	96.2963	46.6667	50	61.1111	100	100	100	75	100	55.2632
NC_037330.1:119942891-119942891	NC_037330.1	119942891	119942891	ANKMY1	gene-ANKMY1	No description	-	gene	overlapping	0	0.0399227	-9.21838	100	100	100	94.4444	84.2105	0	100	96.5517	96	94.7368	76.4706	93.3333	100	100	100	100	92.8571	96.7742
NC_037330.1:119959295-119959295	NC_037330.1	119959295	119959295	RNPEPL1	gene-RNPEPL1	No description	+	gene	overlapping	0	0.0026275	18.3068	26.9231	33.3333	37.931	50	27.2727	55.5556	36.8421	22.2222	16.6667	14.2857	19.5122	9.09091	14.8148	7.14286	14.2857	10.7143	22.7273	29.4118
NC_037330.1:120032809-120032809	NC_037330.1	120032809	120032809	null					Not found	0	5.98449e-08	30.6055	94.4444	28.5714	0	100	100	100	91.6667	75	38.0952	100	9.09091	0	100	27.2727	30	33.3333	52.6316	0
NC_037330.1:120043022-120043022	NC_037330.1	120043022	120043022	KIF1A	gene-KIF1A	No description	-	gene	overlapping	0	0.0251133	15.2364	88.2353	100	100	92.3077	100	100	78.5714	89.4737	93.75	86.6667	65	100	58.3333	71.4286	73.3333	85.7143	77.7778	86.9565
NC_037330.1:120082855-120082855	NC_037330.1	120082855	120082855	KIF1A	gene-KIF1A	No description	-	gene	overlapping	0	8.08105e-05	17.079	91.6667	100	100	100	100	100	90.4762	96.1538	100	100	64.2857	61.9048	100	100	94.7368	50	100	53.6585
NC_037330.1:120097291-120097291	NC_037330.1	120097291	120097291	KIF1A	gene-KIF1A	No description	-	gene	overlapping	0	2.03316e-07	-28.2476	28.5714	0	0	0	7.14286	0	0	22.5806	3.57143	19.0476	30	4.7619	39.2857	29.6296	87.5	20	25	60.8696
NC_037330.1:120097307-120097307	NC_037330.1	120097307	120097307	KIF1A	gene-KIF1A	No description	-	gene	overlapping	0	0.000296845	-19.499	4.7619	3.7037	11.1111	4	0	0	0	19.3548	10.7143	4.7619	20	4.7619	42.8571	18.5185	81.25	0	17.8571	39.1304
NC_037330.1:120097310-120097310	NC_037330.1	120097310	120097310	KIF1A	gene-KIF1A	No description	-	gene	overlapping	0	2.02129e-05	-20.8017	18.1818	10.2564	5.88235	0	3.44828	10	6.25	28.5714	3.33333	6.89655	39.1304	0	27.7778	42.3077	75	0	26.4706	55.5556
NC_037330.1:120097334-120097334	NC_037330.1	120097334	120097334	KIF1A	gene-KIF1A	No description	-	gene	overlapping	0	1.08705e-06	-30.1281	38.0952	14.8148	11.1111	24	7.14286	21.4286	23.0769	38.7097	17.8571	19.0476	60	23.8095	71.4286	40.7407	93.75	53.3333	35.7143	69.5652
NC_037330.1:120097335-120097335	NC_037330.1	120097335	120097335	KIF1A	gene-KIF1A	No description	-	gene	overlapping	0	2.00436e-05	-24.8064	31.8182	30.7692	5.88235	23.5294	17.2414	16.6667	18.75	61.9048	26.6667	41.3793	43.4783	18.75	44.4444	61.5385	100	25	44.1176	77.7778
NC_037330.1:120097362-120097362	NC_037330.1	120097362	120097362	KIF1A	gene-KIF1A	No description	-	gene	overlapping	0	1.34854e-06	-28.4071	4.7619	3.7037	0	28	7.14286	0	7.69231	32.2581	10.7143	28.5714	36.6667	9.52381	55.5556	33.3333	93.75	6.66667	25	60.8696
NC_037330.1:120097363-120097363	NC_037330.1	120097363	120097363	KIF1A	gene-KIF1A	No description	-	gene	overlapping	0	0.000253388	-20.3626	9.09091	20.5128	11.7647	17.6471	3.44828	20	12.5	42.8571	13.3333	10.7143	30.4348	6.25	33.3333	57.6923	91.6667	5	36.3636	62.963
NC_037330.1:120097383-120097383	NC_037330.1	120097383	120097383	KIF1A	gene-KIF1A	No description	-	gene	overlapping	0	8.54559e-09	-32.9378	23.8095	0	0	12	0	0	0	35.4839	7.14286	9.52381	43.3333	33.3333	46.4286	37.037	93.75	13.3333	28.5714	69.5652
NC_037330.1:120097384-120097384	NC_037330.1	120097384	120097384	KIF1A	gene-KIF1A	No description	-	gene	overlapping	0	1.87361e-07	-27.878	22.7273	20.5128	0	17.6471	13.7931	13.3333	0	42.8571	6.66667	13.7931	56.5217	6.25	38.8889	53.8462	100	15	41.1765	62.963
NC_037330.1:120097390-120097390	NC_037330.1	120097390	120097390	KIF1A	gene-KIF1A	No description	-	gene	overlapping	0	2.01635e-08	-28.9237	22.7273	17.9487	5.88235	17.6471	6.89655	10	6.25	33.3333	6.89655	24.1379	39.1304	6.25	38.8889	50	100	15	44.1176	70.3704
NC_037330.1:120141247-120141247	NC_037330.1	120141247	120141247	null					Not found	0	2.1162e-06	21.677	100	81.4815	100	93.3333	100	100	100	96.1538	100	97.4359	34.4828	44.4444	100	97.0588	100	63.1579	90.9091	48.3871
NC_037330.1:120142193-120142193	NC_037330.1	120142193	120142193	null					Not found	0	0.0475228	8.07895	91.3044	100	94.7368	100	96.7742	100	100	100	95.6522	96.1538	95	100	88.8889	50	85.7143	95	100	95
NC_037330.1:120143272-120143272	NC_037330.1	120143272	120143272	null					Not found	0	1.41259e-06	-47.7772	0	42.4242	96.6667	37.5	0	94.7368	100	45.1613	47.619	100	100	100	100	97.4359	100	100	100	96.6667
NC_037330.1:120169725-120169725	NC_037330.1	120169725	120169725	C3H2orf54	gene-C3H2orf54	No description	-	gene	overlapping	0	0.00159356	-18.6676	100	41.1765	0	30.7692	95.2381	100	46.1538	94.4444	45.4545	56.25	100	100	34.7826	92	100	95	47.0588	96.1538
NC_037330.1:120205886-120205886	NC_037330.1	120205886	120205886	CROCC2	gene-CROCC2	No description	+	gene	overlapping	0	0.00165229	19.3882	76	22.8571	68.1818	70	75	68.4211	45.4545	85.2941	66.6667	55.5556	40.625	22.2222	48.4848	50	42.8571	40	63.6364	40
NC_037330.1:120205905-120205905	NC_037330.1	120205905	120205905	CROCC2	gene-CROCC2	No description	+	gene	overlapping	0	0.0199746	14.9933	92	91.4286	81.8182	95.2381	93.75	100	69.697	80	93.9394	77.7778	62.5	50	84.8485	85.2941	64.2857	74.2857	77.2727	86.6667
NC_037330.1:120205916-120205916	NC_037330.1	120205916	120205916	CROCC2	gene-CROCC2	No description	+	gene	overlapping	0	0.00501221	14.5065	96	88.5714	95.4545	90.4762	78.125	94.7368	69.697	97.1429	93.9394	74.0741	65.625	83.3333	81.8182	61.7647	92.8571	77.1429	63.6364	73.3333
NC_037330.1:120205982-120205982	NC_037330.1	120205982	120205982	CROCC2	gene-CROCC2	No description	+	gene	overlapping	0	0.0484955	12.964	88	88.5714	86.3636	95.2381	93.75	89.4737	68.75	97.1429	84.8485	81.4815	71.875	52.9412	75.7576	64.7059	85.7143	85.7143	77.2727	80
NC_037330.1:120207503-120207503	NC_037330.1	120207503	120207503	CROCC2	gene-CROCC2	No description	+	gene	overlapping	0	0.0175066	14.6185	100	77.2727	88	88	100	85	65	75.7576	81.4815	62.5	75.6757	68.1818	85.7143	58.8235	52.6316	69.2308	69.2308	86.9565
NC_037330.1:120207598-120207598	NC_037330.1	120207598	120207598	CROCC2	gene-CROCC2	No description	+	gene	overlapping	0	0.0334513	12.0477	92.5926	90.9091	88	80	100	100	80	93.9394	96.2963	62.5	78.3784	54.5455	90.4762	64.7059	78.9474	96.2963	96.1538	91.3044
NC_037330.1:120227649-120227649	NC_037330.1	120227649	120227649	CROCC2	gene-CROCC2	No description	+	gene	overlapping	0	0.0397542	9.71441	92	100	100	100	96.4286	100	100	96.7742	93.3333	47.0588	100	53.5714	100	100	100	90.4762	100	100
NC_037330.1:120227650-120227650	NC_037330.1	120227650	120227650	CROCC2	gene-CROCC2	No description	+	gene	overlapping	0	0.0285236	10.3188	100	100	94.7368	100	88.2353	100	95.6522	96.5517	96.1538	44.4444	100	58.3333	100	94.1176	94.4444	100	95.4545	91.6667
NC_037330.1:120248771-120248771	NC_037330.1	120248771	120248771	CROCC2	gene-CROCC2	No description	+	gene	overlapping	0	0.00438623	12.5936	94.7368	100	100	100	96	100	100	96.2963	100	100	100	100	100	45.8333	93.3333	100	42.8571	91.6667
NC_037330.1:120350532-120350532	NC_037330.1	120350532	120350532	PASK	gene-PASK	No description	-	gene	overlapping	0	0.00217746	15.6963	100	100	46.4286	100	100	100	63.1579	100	100	50	100	100	100	36.6667	100	41.1765	47.619	92.8571
NC_037330.1:120397716-120397716	NC_037330.1	120397716	120397716	null					Not found	0	0.046146	7.85565	100	100	93.9394	100	92.3077	100	100	100	100	88.4615	100	88.2353	100	58.6207	91.6667	94.1176	94.4444	100
NC_037330.1:120434615-120434615	NC_037330.1	120434615	120434615	HDLBP	gene-HDLBP	No description	-	gene	overlapping	0	9.05193e-13	-43.5545	94.1176	14.2857	0	63.6364	47.0588	0	0	62.5	6.66667	100	90.4762	0	100	95.6522	95.2381	38.8889	100	60
NC_037330.1:120462416-120462416	NC_037330.1	120462416	120462416	HDLBP	gene-HDLBP	No description	-	gene	overlapping	0	0.0421007	14.467	66.6667	52	0	46.1538	27.7778	20	50	55.5556	30	61.1111	17.6471	0	19.0476	19.0476	30	10.5263	28.5714	32
NC_037330.1:120517029-120517029	NC_037330.1	120517029	120517029	FARP2	gene-FARP2	No description	+	gene	overlapping	0	0.000189949	18.6945	100	90.9091	100	100	100	100	100	87.5	100	100	94.1176	90.9091	87.5	45	52.6316	100	40	100
NC_037330.1:120658064-120658064	NC_037330.1	120658064	120658064	BOK	gene-BOK	BOK%2C BCL2 family apoptosis regulator	+	gene	overlapping	0	0.0288769	16.0798	100	100	100	100	100	100	90.9091	100	100	100	100	100	92.8571	66.6667	53.3333	100	53.3333	80
NC_037330.1:120668625-120668625	NC_037330.1	120668625	120668625	THAP4	gene-THAP4	THAP domain containing 4	-	gene	overlapping	0	8.17401e-07	-22.0848	100	46.4286	36.3636	100	53.3333	100	100	50	0	38.8889	100	94.4444	55.5556	100	100	100	96	100
NC_037330.1:120697013-120697013	NC_037330.1	120697013	120697013	THAP4	gene-THAP4	THAP domain containing 4	-	gene	overlapping	0	3.23395e-05	-24.3819	100	51.6129	0	93.1034	50	100	56.25	38.7097	13.6364	3.57143	84.375	90.9091	60.8696	97.619	100	94.1176	95.4545	95.8333
NC_037330.1:120707128-120707128	NC_037330.1	120707128	120707128	THAP4	gene-THAP4	THAP domain containing 4	-	gene	overlapping	0	0.0280054	13.4717	35.4839	43.75	13.0435	19.0476	34.8837	27.7778	50	30	30.9524	27.2727	21.875	16	10.3448	22.2222	17.3913	12.9032	12	23.6842
NC_037330.1:120754466-120754466	NC_037330.1	120754466	120754466	ING5	gene-ING5	inhibitor of growth family member 5	+	gene	overlapping	0	0.00322254	14.7051	100	100	100	100	100	100	100	90.9091	100	100	96	100	100	60	60	100	47.8261	94.7368
NC_037330.1:120757918-120757918	NC_037330.1	120757918	120757918	ING5	gene-ING5	inhibitor of growth family member 5	+	gene	upstream	178	3.06372e-07	-20.4109	95.6522	44	100	50	100	0	100	100	100	100	100	100	90.625	96.7742	100	100	96.2963	89.6552
NC_037330.1:120777679-120777679	NC_037330.1	120777679	120777679	D2HGDH	gene-D2HGDH	D-2-hydroxyglutarate dehydrogenase	+	gene	overlapping	0	0.000169227	-14.7349	100	93.3333	100	100	48	100	95.2381	47.8261	48.3871	100	100	100	100	82.6087	100	91.3044	95.6522	95.8333
NC_037330.1:120778413-120778413	NC_037330.1	120778413	120778413	D2HGDH	gene-D2HGDH	D-2-hydroxyglutarate dehydrogenase	+	gene	overlapping	0	0.014543	12.2846	100	88.4615	100	95.2381	97.1429	93.3333	80	96.2963	94.1176	95.6522	100	100	92.8571	36.3636	72.7273	97.1429	42.8571	96.4286
NC_037330.1:120778658-120778658	NC_037330.1	120778658	120778658	D2HGDH	gene-D2HGDH	D-2-hydroxyglutarate dehydrogenase	+	gene	overlapping	0	8.22218e-13	-60.1052	0	36.3636	100	0	0	0	100	60.9756	46.1538	96.6667	100	95.2381	97.2973	95.2381	100	100	100	100
NC_037330.1:120782538-120782538	NC_037330.1	120782538	120782538	D2HGDH	gene-D2HGDH	D-2-hydroxyglutarate dehydrogenase	+	gene	overlapping	0	5.67546e-09	-39.4271	0	100	100	53.8462	0	100	90.9091	37.5	39.2857	95	95.2381	100	100	100	90.9091	100	100	95.2381
NC_037330.1:120791404-120791404	NC_037330.1	120791404	120791404	D2HGDH	gene-D2HGDH	D-2-hydroxyglutarate dehydrogenase	+	gene	overlapping	0	9.46529e-06	23.2984	100	100	95.8333	100	100	94.5946	100	100	100	100	94.7368	93.3333	92.3077	47.2222	15.3846	100	42.1053	95.6522
NC_037330.1:120840824-120840824	NC_037330.1	120840824	120840824	PDCD1	gene-PDCD1	programmed cell death 1	-	gene	overlapping	0	0.00609951	17.7477	75	75	89.4737	57.1429	70.5882	100	83.3333	82.6087	38.4615	21.0526	17.8571	41.6667	69.2308	59.0909	69.2308	43.75	100	90
NC_037330.1:120840843-120840843	NC_037330.1	120840843	120840843	PDCD1	gene-PDCD1	programmed cell death 1	-	gene	overlapping	0	0.0485586	13.7489	83.3333	85.7143	84.2105	52.381	52.9412	100	58.3333	87.5	38.4615	27.7778	17.8571	50	70.3704	59.0909	61.5385	37.5	100	95
NC_037330.1:120840900-120840900	NC_037330.1	120840900	120840900	PDCD1	gene-PDCD1	programmed cell death 1	-	gene	overlapping	0	4.99265e-06	26.9022	65.2174	86.6667	94.7368	48	85.7143	100	76.4706	80	81.8182	47.3684	13.0435	35.7143	56.5217	60.8696	57.1429	33.3333	95.2381	77.2727
NC_037330.1:120840972-120840972	NC_037330.1	120840972	120840972	PDCD1	gene-PDCD1	programmed cell death 1	-	gene	overlapping	0	0.048728	18.7612	52.1739	81.25	73.6842	32	36.1111	100	41.1765	62.8571	59.0909	5.26316	13.0435	28.5714	62.5	56.5217	46.6667	16.6667	85.7143	54.5455
NC_037330.1:120840993-120840993	NC_037330.1	120840993	120840993	PDCD1	gene-PDCD1	programmed cell death 1	-	gene	overlapping	0	0.00733301	20.9113	43.4783	93.75	73.6842	24	37.1429	100	58.8235	68.5714	63.6364	21.0526	8.69565	28.5714	62.5	56.5217	53.3333	4.16667	80.9524	59.0909
NC_037330.1:120841363-120841363	NC_037330.1	120841363	120841363	PDCD1	gene-PDCD1	programmed cell death 1	-	gene	overlapping	0	0.013033	19.9419	6.66667	72.7273	71.4286	8.69565	27.2727	100	18.1818	57.1429	57.6923	6.45161	5.71429	8.33333	62.069	27.5862	12	7.40741	80	30.7692
NC_037330.1:120841369-120841369	NC_037330.1	120841369	120841369	PDCD1	gene-PDCD1	programmed cell death 1	-	gene	overlapping	0	0.0477486	18.396	0	72.7273	78.5714	0	27.2727	100	18.1818	57.1429	65.3846	12.9032	8.57143	4.16667	58.6207	27.5862	16	7.40741	80	38.4615
NC_037330.1:120861995-120861995	NC_037330.1	120861995	120861995	RTP5	gene-RTP5	No description	+	gene	overlapping	0	0.00136132	19.6009	94.1176	100	94.1176	81.25	100	94.7368	100	48.1481	83.871	95.4545	63.6364	96.4286	75	46.6667	33.3333	91.6667	17.6471	100
NC_037330.1:120861996-120861996	NC_037330.1	120861996	120861996	RTP5	gene-RTP5	No description	+	gene	overlapping	0	1.83164e-05	22.2426	100	100	76.9231	66.6667	100	84.2105	90	78.9474	73.3333	92.3077	54.8387	100	61.9048	33.3333	37.037	66.6667	23.8095	100
NC_037330.1:120862038-120862038	NC_037330.1	120862038	120862038	RTP5	gene-RTP5	No description	+	gene	overlapping	0	0.012168	16.93	100	94.1176	100	85.1852	100	85.7143	95.2381	79.1667	85.1852	25	44.8276	80	84.2105	84	86.6667	85.7143	81.8182	100
NC_037330.1:120862039-120862039	NC_037330.1	120862039	120862039	RTP5	gene-RTP5	No description	+	gene	overlapping	0	0.0202252	14.0872	100	92	100	85.7143	100	93.3333	91.6667	67.5676	83.3333	44.8276	52	92.3077	83.3333	77.7778	69.2308	82.3529	85	100
NC_037330.1:120863089-120863089	NC_037330.1	120863089	120863089	RTP5	gene-RTP5	No description	+	gene	overlapping	0	9.20033e-06	-25.7479	91.6667	56.5217	4.7619	95.6522	100	0	15.7895	40	36.3636	96.2963	100	100	57.1429	52.381	66.6667	100	0	100
NC_037330.1:120885962-120885962	NC_037330.1	120885962	120885962	FAM240A	gene-FAM240A	No description	-	gene	overlapping	0	0.01237	9.44801	100	100	100	100	96.1538	100	100	97.4359	100	40	92.3077	100	95	81.25	100	100	100	100
NC_037331.1:169575-169575	NC_037331.1	169575	169575	null					Not found	0	0.0247897	8.13871	28.8344	37.7778	54.717	43.5644	32.6531	37.1134	36.2205	31.9527	38.125	31.5217	25.7576	37.0968	24.6575	37.8238	31.25	29.4118	26.1905	24
NC_037331.1:169579-169579	NC_037331.1	169579	169579	null					Not found	0	0.00434353	8.25213	46.6258	37.7778	50.9434	46.5347	30.6122	46.3918	39.3701	38.4615	43.75	35.8696	31.3131	41.9355	36.9863	34.715	39.0625	25.3731	32.1429	28.8
NC_037331.1:169655-169655	NC_037331.1	169655	169655	null					Not found	0	5.41411e-07	3.6423	14.242	10.3542	16.1597	13.6213	13.9045	12.4233	14.0584	12.2402	16.4434	10.0901	12.2417	12.7273	9.5057	9.39794	8.91219	8.10127	9.63222	10.0578
NC_037331.1:169656-169656	NC_037331.1	169656	169656	null					Not found	0	0.00141682	3.88977	15.4676	13.6	13.2353	13.2812	9.7561	9.54774	10.4072	11.7302	14.5763	9.42408	12.6394	8.85609	7.82828	6.06061	9.56522	6.28931	8.69565	7.23514
NC_037331.1:169667-169667	NC_037331.1	169667	169667	null					Not found	0	0.010104	3.83725	15.5235	15.2	18.3824	14.9606	12.2378	8.08081	13.6986	14.956	11.9048	10.4712	11.236	9.62963	9.36709	13.0699	10.2679	8.1761	10.9375	7.25389
NC_037331.1:172005-172005	NC_037331.1	172005	172005	null					Not found	0	0.00483758	6.8126	21.3873	26.7123	29.6296	23.9024	19.5489	21.6495	22.7053	28.9593	22.4719	24.3056	21.9298	25.3165	20.2247	15.2727	5.17241	12.9032	16.8919	13.6364
NC_037331.1:172038-172038	NC_037331.1	172038	172038	null					Not found	0	0.00313755	2.52018	12.63	14.8673	13.622	10.3337	11.3812	14.0065	7.12136	11.6337	11.7172	10	9.66184	11.7274	10.9418	9.45406	6.85358	7.5	11.7128	6.77966
NC_037331.1:172044-172044	NC_037331.1	172044	172044	null					Not found	0	0.0134247	2.11901	10.7623	10.4223	9.25342	7.7577	8.36084	13.3779	8.77016	10.1548	10.1833	7.42459	8.05153	9.53895	8.31025	8.3668	5.67823	4.82143	8.94207	8.83777
NC_037331.1:172081-172081	NC_037331.1	172081	172081	null					Not found	0	0.00897335	1.65473	7.22892	6.09756	5.7971	5.47196	6.93374	4.10628	2.78481	4.89561	5.22388	3.42936	4.54545	3.39703	3.14961	4.01929	3.0303	3.42612	5.25502	3.39506
NC_037331.1:172150-172150	NC_037331.1	172150	172150	null					Not found	0	0.000272036	2.93365	23.1447	21.1538	24.7659	25.0507	19.8405	26.5096	20.9854	24.5941	23.4146	18.1306	18.7779	24.4514	21.8293	17.5347	21.4724	17.4439	23.8733	19.5429
NC_037331.1:172174-172174	NC_037331.1	172174	172174	null					Not found	0	0.00182853	1.77219	9.59079	7.06667	6.65973	7.09147	5.84677	9.375	6.15243	7.83242	7.16389	6.12245	6.79758	5.76324	6.34146	5.92723	6.13497	4.16667	4.25791	5.31792
NC_037331.1:182263-182263	NC_037331.1	182263	182263	null					Not found	0	5.74961e-06	2.6078	14.2222	7.88732	5.64972	10.6322	9.78723	7.31707	9.33661	9.96885	11.1888	18.638	13.9211	4.42857	2.55376	6.81818	8.18859	0.930233	3.80165	3.23974
NC_037331.1:197327-197327	NC_037331.1	197327	197327	null					Not found	0	1.30833e-06	5.28319	28.3582	41.7808	37.4631	26.1905	32.7922	37.2881	28.8793	38.2637	37.011	18.9474	34.8032	36.6228	31.4376	23.3108	24.4533	25.5769	36.7816	28.5448
NC_037331.1:197346-197346	NC_037331.1	197346	197346	null					Not found	0	6.03853e-06	3.40844	10.4478	12.3288	12.6844	7.14286	10.5519	11.6223	9.05172	11.0932	13.34	4.21053	10.5512	7.89474	7.109	6.41892	6.46123	6.73077	11.4943	6.71642
NC_037331.1:197354-197354	NC_037331.1	197354	197354	null					Not found	0	0.00276394	2.89841	7.46269	9.36073	6.19469	11.9048	6.16883	8.23245	6.89655	5.62701	6.84105	3.68421	5.98425	5.04386	4.73934	3.37838	5.96421	3.26923	4.94253	5.59701
NC_037331.1:198061-198061	NC_037331.1	198061	198061	null					Not found	0	0.0262772	7.59553	15.2778	13.8889	13.8298	13.7931	15.2778	20.9302	10.1124	15.2542	16.6667	9.7561	7.86517	7.40741	4.47761	6.79612	7.14286	3.22581	12.5	7.5
NC_037331.1:201593-201593	NC_037331.1	201593	201593	null					Not found	0	0.0288713	1.26427	7.42996	8.15308	6.09091	6.95187	7.15706	6.95035	5.07812	6.71316	8.97155	5.73248	8.15423	5.42406	5.98221	4.86039	6.66075	3.72793	5.79044	5.78512
NC_037331.1:201594-201594	NC_037331.1	201594	201594	null					Not found	0	5.8347e-06	3.53604	15.6051	10.8844	12.5	11.0727	12.4668	14.539	10.9694	11.4068	12.3515	12.9518	16.1125	7.34463	7.94393	7.83505	7.91075	3.77358	6.55431	9.54479
NC_037331.1:201624-201624	NC_037331.1	201624	201624	null					Not found	0	0.0170713	1.51024	7.86925	10.0494	9.0009	9.4306	8.30078	8.18054	5.73248	7.58621	11.1111	7.99373	8.22943	9.42663	5.60821	6.79321	6.65499	5.09349	7.40741	6.46204
NC_037331.1:201625-201625	NC_037331.1	201625	201625	null					Not found	0	0.00350531	2.51665	15.6051	10.5442	15.7143	14.8276	14.8541	11.7021	10.2041	13.0435	13.3017	17.4699	18.1122	11.257	8.38509	5.93047	11.8952	7.19875	6.49351	10.4046
NC_037331.1:201637-201637	NC_037331.1	201637	201637	null					Not found	0	4.50323e-05	2.99921	17.3333	12.8302	12.9278	8.64662	9.62099	10.7407	12.0548	11.2474	10.1877	17.4455	17.5066	8.33333	3.94511	6.09481	9.66387	3.7225	3.81526	8.06962
NC_037331.1:202067-202067	NC_037331.1	202067	202067	null					Not found	0	1.60399e-06	2.29192	10.7969	12.0797	12.2407	8.58726	8.23045	5.8745	7.32759	10	10.5014	8.50767	8.87931	7.78001	5.86011	6.45161	6.69291	5.66535	7.7037	7.47051
NC_037331.1:202089-202089	NC_037331.1	202089	202089	null					Not found	0	1.86329e-05	2.60138	7.26496	6.32411	7.19178	5	5.37084	9.35252	5.57621	8.05009	6.69975	5.42169	7.01493	5.36232	1.98556	4.4898	6.68037	0.676819	2.25	3.53635
NC_037331.1:202108-202108	NC_037331.1	202108	202108	null					Not found	0	2.07407e-13	4.40622	27.7078	27.3854	23.444	20.3125	19.9181	20.9333	18.2796	21.5637	25.2354	19.8611	19.0189	24.2485	18.9444	17.9954	14.249	13.5348	18.448	18.8235
NC_037331.1:202109-202109	NC_037331.1	202109	202109	null					Not found	0	9.23432e-11	6.44586	25.641	29.6443	20.8904	30.137	23.3333	24.8201	20.8955	22.5403	24.938	17.4699	17.0149	24.3478	18.4116	18.5185	13.5052	14.89	20	20.6693
NC_037331.1:202119-202119	NC_037331.1	202119	202119	null					Not found	0	2.66087e-10	3.44203	15.1899	9.64308	10.2725	8.00745	6.54843	10.5263	7.74194	12.232	10.0569	8.61111	8.01724	9.06018	5.6137	4.34783	7.06487	4.07359	7.47801	4.97382
NC_037331.1:202120-202120	NC_037331.1	202120	202120	null					Not found	0	3.28911e-05	2.93278	11.5385	10.0604	10.274	10.5023	9.48718	9.71223	8.30189	14.0187	9.93548	8.58896	9.56652	8.57558	7.62082	8.97959	8.02469	4.06091	4.12371	7.89474
NC_037331.1:202124-202124	NC_037331.1	202124	202124	null					Not found	0	5.0411e-10	3.61607	17.9747	11.0905	11.0187	9.75161	10.5048	9.46667	9.65665	12.8625	14.5695	9.58333	10.5852	10.2941	7.63431	6.83371	8.35476	4.3364	7.17423	9.55497
NC_037331.1:202125-202125	NC_037331.1	202125	202125	null					Not found	0	0.0141812	1.91063	14.9573	13.6905	12.6712	7.30594	10.5541	8.88889	10.1887	15.4562	15.1741	10.8434	12.5373	11.8076	9.9278	10.2041	9.8242	7.79661	11.0276	7.72277
NC_037331.1:202126-202126	NC_037331.1	202126	202126	null					Not found	0	0.0114258	1.40835	7.08861	7.00124	7.48441	5.4428	5.75342	5.46667	4.72103	7.1066	8.79017	7.77778	5.53155	6.10329	4.43396	4.37788	5.40193	1.57687	5.8651	5.1114
NC_037331.1:202127-202127	NC_037331.1	202127	202127	null					Not found	0	7.05165e-07	3.39363	11.9658	10.7071	7.90378	6.79612	7.94872	7.69231	9.66543	10.1968	8.70647	6.3253	8.35821	6.99708	3.79061	3.68852	8.57438	2.20713	4.7619	6.33663
NC_037331.1:202130-202130	NC_037331.1	202130	202130	null					Not found	0	9.2657e-05	3.95042	13.1579	10.7246	10.625	9.21053	10.3448	10.5	9.92366	8.23529	11.4679	6.19048	9.51276	5.55556	4.32432	8.94309	8.24261	2.15517	7.50853	6.20347
NC_037331.1:205793-205793	NC_037331.1	205793	205793	null					Not found	0	1.74049e-06	1.50636	12.6316	13.0782	10.9362	11.3031	10.7029	10.6109	8.50504	10.4375	11.5344	9.98487	12.5052	11.1449	8.35821	8.41501	8.74917	7.10408	10.1022	9.81898
NC_037331.1:205794-205794	NC_037331.1	205794	205794	null					Not found	0	4.5423e-08	2.53411	16.0433	14.1104	12.8397	14.8871	11.7561	13.1441	10.7547	13.4984	13.1242	13.4473	16.9623	10.9986	8.82872	8.08581	12.6145	7.83862	8.56912	10.0061
NC_037331.1:205824-205824	NC_037331.1	205824	205824	null					Not found	0	3.2334e-06	0.965218	4.66606	6.30782	5.35427	5.48327	4.39815	4.63941	4.5972	4.32099	5.17302	6.472	6.31624	4.2537	2.61438	3.4355	4.84728	1.39217	2.80189	4.12005
NC_037331.1:211295-211295	NC_037331.1	211295	211295	null					Not found	0	0.0108968	2.7989	12.9577	19.7568	9.65147	13.1086	11.146	13.5294	9.85402	11.3879	14.6751	10.4743	12.5234	13.4935	10.6178	7.63052	7.48408	7.77027	9.82659	11.0565
NC_037331.1:211303-211303	NC_037331.1	211303	211303	null					Not found	0	2.55715e-06	5.15853	23.0986	30.303	16.9761	19.4757	20.9048	23.9766	15.6364	20.0355	27.2537	13.6095	20.3358	19.7802	15.5769	14.4578	15.969	15.8249	17.1429	18.5366
NC_037331.1:211313-211313	NC_037331.1	211313	211313	null					Not found	0	0.0037551	4.3665	36.0563	39.3939	37.4005	35.5805	32.1373	36.6569	26.5455	34.5745	43.3962	28.4024	33.209	39.011	35.1923	26.9076	25.4264	27.9461	31.7143	34.6341
NC_037331.1:214094-214094	NC_037331.1	214094	214094	null					Not found	0	0.00517903	2.38436	14.7826	7.38255	12.6492	13.3333	8.43373	11.6041	4.45205	12.9683	11.4607	8.04711	11.4053	8.82825	9.34343	7.18232	6.46552	7.18172	8.91566	8.23799
NC_037331.1:214131-214131	NC_037331.1	214131	214131	null					Not found	0	0.0121513	1.81624	8	6.2069	6.90476	6.42857	5.74163	7.45763	2.82686	7.44986	7.33945	5.24233	6.92464	4.39739	3.25815	5.21978	4.14847	2.82302	5.45024	4.54545
NC_037331.1:214151-214151	NC_037331.1	214151	214151	null					Not found	0	1.3969e-06	3.58129	13.0058	12.3333	10.2381	8.68056	9.56938	13.2653	8.53242	10.8883	10.6667	6.92008	9.36864	8.28026	6.76692	6.19835	7.75681	2.93478	8.76777	7.95455
NC_037331.1:214154-214154	NC_037331.1	214154	214154	null					Not found	0	1.00831e-10	6.04003	23.4104	21.3333	17.1429	21.1806	15.7895	24.1497	15.3584	22.6361	22.6164	12.963	22.8106	17.8914	15.0376	12.3626	12.1593	9.66341	15.9145	10.4545
NC_037331.1:216702-216702	NC_037331.1	216702	216702	null					Not found	0	7.26206e-14	1.52729	7.72509	7.27858	6.35242	7.4571	6.44137	7.57062	5.74257	7.62898	7.22711	7.21868	7.57874	5.52076	4.24516	4.46537	6.36224	3.56077	4.94225	5.78424
NC_037331.1:216738-216738	NC_037331.1	216738	216738	null					Not found	0	6.56435e-16	2.18291	13.3191	12.7536	12.3836	13.6037	11.9305	13.7892	11.4059	12.3697	13.9771	12.1045	12.0775	12.0818	9.644	10.8715	9.69479	8.18414	11.2067	10.0216
NC_037331.1:216968-216968	NC_037331.1	216968	216968	null					Not found	0	1.96231e-16	5.53271	55.3329	56.197	54.3127	48.2759	51.412	49.4416	50	57.108	58.3715	45.2812	49.6073	56.5499	49.8572	47.0057	41.0439	45.4041	48.6941	47.2136
NC_037331.1:216986-216986	NC_037331.1	216986	216986	null					Not found	0	5.73136e-06	1.79764	8.96893	9.41915	8.48363	10.2002	7.67025	7.62287	8.52429	9.78129	12.9276	7.75047	8.03397	8.53816	7.30051	8	5.9633	5.26316	8.18078	8.38909
NC_037331.1:216990-216990	NC_037331.1	216990	216990	null					Not found	0	0	4.87421	44.594	47.4615	46.8261	47.1754	42.3374	47.8068	38.7734	46.1016	49.0221	38.0682	42.6574	44.3431	40.2244	43.007	34.412	39.3526	44.4339	39.7317
NC_037331.1:216999-216999	NC_037331.1	216999	216999	null					Not found	0	8.25659e-06	6.27886	27.4021	22.5806	16.1491	28.2158	22.3443	21.0526	21.393	23.3333	20.1389	29.8755	28.0443	16.2791	9.60699	12.8125	19.598	5.81395	8.78049	15.2893
NC_037331.1:217029-217029	NC_037331.1	217029	217029	null					Not found	0	0	0.890015	5.52148	4.78061	4.60187	4.8795	4.50721	4.55906	4.42674	4.44867	4.92768	5.74562	5.82263	3.79261	2.54151	3.25928	5.0286	2.00381	3.08194	3.36667
NC_037331.1:217030-217030	NC_037331.1	217030	217030	null					Not found	0	1.09467e-05	5.50133	17.4377	22.5806	12.5	18.595	21.6117	14.1361	14.8515	15	16.609	25.8197	23.0769	9.63455	3.05677	7.1875	15.25	1.87266	6.34146	11.5702
NC_037331.1:217082-217082	NC_037331.1	217082	217082	null					Not found	0	1.21705e-07	8.53473	32.5	36.8664	35.625	43.3884	32.5926	39.7906	29.5	38.75	31.1419	40.5738	43.0147	29.8013	18.3406	21.9436	26.25	17.6692	21.7822	23.9669
NC_037331.1:231400-231400	NC_037331.1	231400	231400	null					Not found	0	0.0163141	17.8236	42.8571	30	23.0769	30.4348	19.0476	33.3333	17.6471	26.087	50	12.5	22.2222	17.6471	9.52381	20	6.66667	18.75	0	4.7619
NC_037331.1:249000-249000	NC_037331.1	249000	249000	null					Not found	0	2.00514e-14	8.37011	29.1592	31.6265	31.0044	29.0909	31.1436	33.2268	23.6702	30.787	34.7826	24.3182	31.4894	22.5236	20.1141	18.0929	19.115	18.2042	22.0859	23.217
NC_037331.1:249052-249052	NC_037331.1	249052	249052	null					Not found	0	2.04838e-14	4.91791	13.0125	13.6905	8.93617	9.35065	14.8681	10.2564	12.4668	9.93072	12.4792	12.7273	11.9887	6.89252	4.11348	6.53753	5.04348	1.45985	4.87805	7.08899
NC_037331.1:249083-249083	NC_037331.1	249083	249083	null					Not found	0	7.93811e-15	6.1419	19.1413	18.1009	17.0213	15.8442	19.6643	14.377	12.9973	13.8889	16.8896	16.5909	16.6432	7.35981	6.96023	8.95884	10.5903	5.97561	10.7943	8.77458
NC_037331.1:5291518-5291518	NC_037331.1	5291518	5291518	GRB10	gene-GRB10	growth factor receptor bound protein 10	+	gene	overlapping	0	1.53765e-06	30.123	100	100	100	100	100	100	95.2381	88.2353	100	91.6667	34.6154	38.8889	100	45.7143	100	93.3333	60	48.1481
NC_037331.1:5378608-5378608	NC_037331.1	5378608	5378608	DDC	gene-DDC	dopa decarboxylase (aromatic L-amino acid decarboxylase)	+	gene	overlapping	0	5.58259e-06	-25.0556	26.6667	40	33.3333	33.3333	10	19.2308	36.8421	5.55556	9.52381	27.5862	32.3529	52	29.6296	61.9048	69.2308	76.9231	16	74.359
NC_037331.1:5378620-5378620	NC_037331.1	5378620	5378620	DDC	gene-DDC	dopa decarboxylase (aromatic L-amino acid decarboxylase)	+	gene	overlapping	0	4.21625e-07	-29.0655	46.6667	40	33.3333	33.3333	16.6667	30.7692	47.3684	11.1111	14.2857	55.1724	41.1765	60	51.8519	66.6667	69.2308	88.4615	23.0769	79.4872
NC_037331.1:5378647-5378647	NC_037331.1	5378647	5378647	DDC	gene-DDC	dopa decarboxylase (aromatic L-amino acid decarboxylase)	+	gene	overlapping	0	0.00290004	-18.7817	33.3333	35	44.4444	27.7778	3.33333	19.2308	47.3684	16.6667	14.2857	48.2759	20.5882	48	33.3333	52.381	66.6667	72	7.69231	61.5385
NC_037331.1:5378666-5378666	NC_037331.1	5378666	5378666	DDC	gene-DDC	dopa decarboxylase (aromatic L-amino acid decarboxylase)	+	gene	overlapping	0	4.91875e-07	-29.0217	40	40	38.8889	38.8889	20	26.9231	52.6316	5.55556	19.0476	46.4286	41.1765	68	48.1481	71.4286	69.2308	88.4615	30.7692	79.4872
NC_037331.1:5378674-5378674	NC_037331.1	5378674	5378674	DDC	gene-DDC	dopa decarboxylase (aromatic L-amino acid decarboxylase)	+	gene	overlapping	0	2.36805e-07	-28.1769	33.3333	45	38.8889	38.8889	26.6667	34.6154	47.3684	27.7778	19.0476	58.6207	50	52	48.1481	66.6667	69.2308	92.3077	38.4615	89.7436
NC_037331.1:5378676-5378676	NC_037331.1	5378676	5378676	DDC	gene-DDC	dopa decarboxylase (aromatic L-amino acid decarboxylase)	+	gene	overlapping	0	8.04389e-05	-23.7589	43.3333	45	27.7778	29.4118	13.3333	38.4615	36.8421	11.1111	4.7619	55.1724	35.2941	52	37.037	60	61.5385	73.0769	23.0769	66.6667
NC_037331.1:7623208-7623208	NC_037331.1	7623208	7623208	UPP1	gene-UPP1	uridine phosphorylase 1	-	gene	overlapping	0	0.00601248	14.4217	72	73.3333	80.7692	53.8462	71.875	60	88.8889	75	62.963	82.7586	66.6667	52.1739	22.2222	70.9677	77.7778	40	28.5714	67.7419
NC_037331.1:7623259-7623259	NC_037331.1	7623259	7623259	UPP1	gene-UPP1	uridine phosphorylase 1	-	gene	overlapping	0	0.00646041	14.9994	76.9231	76.6667	84.6154	50	68.75	66.6667	88.8889	82.5	70.3704	75.8621	66.6667	60.8696	20	74.1936	66.6667	54.1667	27.5862	84.375
NC_037331.1:7623271-7623271	NC_037331.1	7623271	7623271	UPP1	gene-UPP1	uridine phosphorylase 1	-	gene	overlapping	0	0.0005143	17.1117	76.9231	86.6667	80.7692	65.3846	75	73.3333	88.8889	85	70.3704	75.8621	66.6667	78.2609	20	74.1936	66.6667	60	37.931	68.75
NC_037331.1:7623280-7623280	NC_037331.1	7623280	7623280	UPP1	gene-UPP1	uridine phosphorylase 1	-	gene	overlapping	0	0.00305053	16.1413	80.7692	73.3333	84.6154	53.8462	65.625	66.6667	92.5926	72.5	62.963	72.4138	66.6667	60.8696	17.7778	64.5161	61.1111	52	31.0345	81.25
NC_037331.1:7623307-7623307	NC_037331.1	7623307	7623307	UPP1	gene-UPP1	uridine phosphorylase 1	-	gene	overlapping	0	0.00290202	14.6284	73.0769	80	80.7692	50	78.125	73.3333	100	82.5	74.0741	82.7586	69.4444	73.913	20	77.4193	77.7778	56	31.0345	71.875
NC_037331.1:7623312-7623312	NC_037331.1	7623312	7623312	UPP1	gene-UPP1	uridine phosphorylase 1	-	gene	overlapping	0	0.00018711	17.7277	76.9231	86.6667	84.6154	53.8462	81.25	73.3333	92.5926	82.5	77.7778	82.7586	63.8889	73.913	17.7778	70.9677	66.6667	52	34.4828	87.5
NC_037331.1:10100948-10100948	NC_037331.1	10100948	10100948	CDK6	gene-CDK6	cyclin dependent kinase 6	-	gene	overlapping	0	0.00429639	-21.7639	55	53.8462	50	0	50	0	68.4211	36.3636	4.7619	50	80	42.8571	56	91.6667	56.25	47.3684	29.4118	60.7143
NC_037331.1:10279727-10279727	NC_037331.1	10279727	10279727	null					Not found	0	0.000154768	18.0612	92.8571	100	100	100	100	91.3044	91.3044	46.4286	96.2963	50	62.069	100	84	94.1176	50	94.4444	85.7143	35.2941
NC_037331.1:10279761-10279761	NC_037331.1	10279761	10279761	null					Not found	0	6.1987e-06	20.1642	100	100	100	100	92.3077	100	100	50	100	46.4286	62.069	100	88	97.0588	50	94.4444	90.4762	32.3529
NC_037331.1:13025352-13025352	NC_037331.1	13025352	13025352	null					Not found	0	0.000820018	24.9866	47.8261	81.8182	66.6667	80	73.913	78.2609	33.3333	59.0909	56.5217	64	50	9.52381	37.037	54.5455	18.1818	42.8571	31.5789	44.8276
NC_037331.1:13025397-13025397	NC_037331.1	13025397	13025397	null					Not found	0	0.00179016	24.0551	30.4348	86.3636	72.2222	76	65.2174	82.6087	54.1667	68.1818	69.5652	56	50	19.0476	51.8519	63.6364	36.3636	52.381	21.0526	37.931
NC_037331.1:13025430-13025430	NC_037331.1	13025430	13025430	null					Not found	0	0.0461697	18.9488	39.1304	81.8182	66.6667	88	73.913	82.6087	33.3333	50	54.5455	60	58.3333	14.2857	48.1481	81.8182	36.3636	38.0952	21.0526	41.3793
NC_037331.1:13025442-13025442	NC_037331.1	13025442	13025442	null					Not found	0	0.0092228	20.0394	65.2174	100	77.7778	92	95.6522	82.6087	50	95.4545	81.8182	88	55.5556	38.0952	74.0741	81.8182	36.3636	66.6667	36.8421	82.7586
NC_037331.1:13090052-13090052	NC_037331.1	13090052	13090052	DYNC1I1	gene-DYNC1I1	dynein cytoplasmic 1 intermediate chain 1	+	gene	overlapping	0	0.00186809	-11.3373	92.3077	100	100	58.8235	100	95.4545	100	33.3333	96	94.7368	100	100	96.5517	100	100	91.6667	95	100
NC_037331.1:16139431-16139431	NC_037331.1	16139431	16139431	GLCCI1	gene-GLCCI1	No description	+	gene	overlapping	0	2.34748e-06	-19.2187	95.2381	92.5926	92	100	91.6667	40.7407	47.0588	96.2963	46.4286	96.4286	97.4359	100	95.6522	89.4737	100	100	100	96
NC_037331.1:21805771-21805771	NC_037331.1	21805771	21805771	null					Not found	0	0.0371282	15.3791	31.5789	60	50	34.7826	57.6923	52.381	61.9048	53.3333	67.8571	52.9412	52	27.2727	15.625	28	42.1053	33.3333	38.4615	41.3793
NC_037331.1:25440901-25440901	NC_037331.1	25440901	25440901	null					Not found	0	1.65208e-07	25.6359	100	92.8571	100	100	100	100	94.4444	96.5517	100	96.1538	29.0323	100	39.1304	100	100	46.4286	96.5517	45.8333
NC_037331.1:32190778-32190778	NC_037331.1	32190778	32190778	null					Not found	0	0.000596551	20.8313	85.7143	86.3636	69.5652	72	82.7586	80.7692	62.5	84.375	82.3529	79.1667	60	29.4118	60.6061	90.3226	25	56.5217	45.1613	72.7273
NC_037331.1:32190780-32190780	NC_037331.1	32190780	32190780	null					Not found	0	0.00581635	15.3361	78.5714	95.4545	73.913	92	86.2069	100	79.1667	87.5	76.4706	83.3333	80	47.0588	75.7576	87.0968	75	69.5652	43.75	69.697
NC_037331.1:32190834-32190834	NC_037331.1	32190834	32190834	null					Not found	0	1.99301e-05	22.5774	96.4286	86.3636	95.6522	72	86.2069	92.3077	66.6667	87.5	76.4706	83.3333	48.5714	23.5294	51.5152	83.871	68.75	73.913	56.25	66.6667
NC_037331.1:32190863-32190863	NC_037331.1	32190863	32190863	null					Not found	0	0.00532297	15.3604	100	95.4545	78.2609	88	86.2069	100	83.3333	90.625	70.5882	91.6667	74.2857	35.2941	90.9091	96.7742	62.5	73.913	53.125	75.7576
NC_037331.1:42565955-42565955	NC_037331.1	42565955	42565955	MAGI2	gene-MAGI2	No description	+	gene	overlapping	0	4.90906e-05	25.579	50	68.75	54.2857	100	58.9286	54.3478	51.7241	56.7568	96.2963	46	67.7419	44	37.5	28.5714	43.2432	54.1667	39.6552	0
NC_037331.1:42565985-42565985	NC_037331.1	42565985	42565985	MAGI2	gene-MAGI2	No description	+	gene	overlapping	0	5.52829e-05	25.3146	45.2381	71.875	57.1429	100	57.1429	52.1739	51.7241	54.0541	96.2963	44	70.9677	40.8163	37.5	28.5714	45.9459	52.0833	37.931	0
NC_037331.1:54713717-54713717	NC_037331.1	54713717	54713717	null					Not found	0	5.97758e-12	30.7549	100	40	100	100	100	52.9412	100	92	100	100	96	28.5714	0	81.25	100	100	2.32558	0
NC_037331.1:55736809-55736809	NC_037331.1	55736809	55736809	null					Not found	0	0.0390369	15.177	57.1429	88.8889	68	69.2308	64	76.9231	50	63.8889	46.1538	61.5385	45.9459	66.6667	37.5	57.1429	46.6667	40	34.4828	57.6923
NC_037331.1:58020616-58020616	NC_037331.1	58020616	58020616	null					Not found	0	0.0434022	18.7001	71.4286	88.2353	42.8571	60	71.875	54.5455	38.8889	44.4444	20.8333	35.2941	57.1429	20	23.0769	61.1111	27.2727	26.6667	40.9091	33.3333
NC_037331.1:58176839-58176839	NC_037331.1	58176839	58176839	null					Not found	0	4.83156e-05	26.4341	100	100	100	100	100	100	100	100	90	100	62.8571	50	77.7778	63.3333	100	95	100	3.125
NC_037331.1:65514097-65514097	NC_037331.1	65514097	65514097	MINDY4	gene-MINDY4	MINDY lysine 48 deubiquitinase 4	-	gene	overlapping	0	0.0222649	-12.5214	100	42.3077	100	100	100	35	100	95.6522	100	100	100	100	90	100	100	100	100	95.6522
NC_037331.1:72452456-72452456	NC_037331.1	72452456	72452456	null					Not found	0	0.0321588	9.82384	18.1818	12.9032	11.7647	28.5714	7.40741	38.8889	11.1111	4.34783	3.33333	15.1515	0	4.34783	7.14286	0	13.3333	5.55556	0	2.5641
NC_037331.1:76470423-76470423	NC_037331.1	76470423	76470423	RAMP3	gene-RAMP3	receptor activity modifying protein 3	-	gene	upstream	290	0.0225793	16.1213	46.1538	67.8571	30	73.3333	31.8182	28.5714	37.5	52.381	43.75	50	5	31.25	34.7826	20	32	40	7.40741	45.8333
NC_037331.1:76956557-76956557	NC_037331.1	76956557	76956557	NUDCD3	gene-NUDCD3	NudC domain containing 3	+	gene	overlapping	0	0.00100987	22.3943	100	100	100	100	100	100	100	96.6667	100	100	38.8889	23.0769	70.8333	100	100	66.6667	95.6522	100
NC_037331.1:76956558-76956558	NC_037331.1	76956558	76956558	NUDCD3	gene-NUDCD3	NudC domain containing 3	+	gene	overlapping	0	8.90181e-05	21.2471	100	100	100	100	100	100	100	92.8571	100	95.2381	57.8947	66.6667	36	100	100	50	95.8333	100
NC_037331.1:77736787-77736787	NC_037331.1	77736787	77736787	HECW1	gene-HECW1	No description	-	gene	overlapping	0	1.45559e-12	40.2173	95	100	100	100	92.5	95	100	96.875	96.1538	61.7647	60	0	52.9412	100	46.6667	51.7241	100	40.4762
NC_037331.1:80131518-80131518	NC_037331.1	80131518	80131518	null					Not found	0	1.39572e-06	25.9889	94.1176	100	100	18.75	95.6522	15	100	91.6667	100	42.1053	77.2727	52.6316	73.913	64	36.3636	41.6667	93.3333	0
NC_037331.1:82255462-82255462	NC_037331.1	82255462	82255462	null					Not found	0	3.57073e-08	10.242	27.6923	31.5789	33.0508	41.5385	32.1429	28.0702	19.171	28.5714	26	34.6667	29.5082	15.7068	14.6597	18.8612	23.0769	7.56303	18.7845	12.8114
NC_037331.1:82255469-82255469	NC_037331.1	82255469	82255469	null					Not found	0	0.00511677	7.27844	41.6667	35.9477	44.9153	46.9697	33.0357	34.2105	26.0417	33.3333	38.6139	37.3333	35.4839	26.178	29.5337	31.3167	35.2941	23.5294	27.0718	23.4875
NC_037331.1:82255477-82255477	NC_037331.1	82255477	82255477	null					Not found	0	4.59829e-05	9.12203	34.6154	35.3333	34.7826	42.3729	36.4486	32.7273	24.5902	31.9277	35.2041	33.7838	29.0323	26.3441	19.3548	30.7971	25	18.6441	22.1591	20.7885
NC_037331.1:85771679-85771679	NC_037331.1	85771679	85771679	CPED1	gene-CPED1	No description	+	gene	overlapping	0	0.0077963	-11.977	100	35.2941	100	100	52.7778	100	76.1905	96	95.8333	100	100	88.8889	91.6667	100	87.5	100	100	95.8333
NC_037331.1:87816722-87816722	NC_037331.1	87816722	87816722	IQUB	gene-IQUB	IQ motif and ubiquitin domain containing	-	gene	overlapping	0	0.00188591	8.22368	100	95.8333	100	100	100	100	96.2963	100	100	100	100	100	100	94.7368	93.75	33.3333	96.2963	100
NC_037331.1:92141764-92141764	NC_037331.1	92141764	92141764	SND1	gene-SND1	staphylococcal nuclease and tudor domain containing 1	+	gene	overlapping	0	0.0116709	11.0652	100	94.1176	94.7368	100	100	100	100	100	100	100	66.6667	100	64.7059	100	100	100	57.8947	100
NC_037331.1:92181746-92181746	NC_037331.1	92181746	92181746	SND1	gene-SND1	staphylococcal nuclease and tudor domain containing 1	+	gene	overlapping	0	0.000367963	17.0652	100	100	100	100	92.5926	100	90.9091	100	100	100	87.5	100	36.3636	93.9394	100	47.8261	64.2857	100
NC_037331.1:92810501-92810501	NC_037331.1	92810501	92810501	FLNC	gene-FLNC	filamin C%2C gamma	+	gene	overlapping	0	0.0036768	15.744	94.4444	100	90	30	100	66.6667	100	95.6522	100	52.1739	100	60	100	100	50	66.6667	53.8462	52.381
NC_037331.1:92869219-92869219	NC_037331.1	92869219	92869219	KCP	gene-KCP	No description	-	gene	overlapping	0	0.0199567	11.819	100	100	93.3333	100	100	100	90.9091	100	90.9091	100	68.1818	93.3333	61.1111	100	100	100	100	46.1538
NC_037331.1:93607498-93607498	NC_037331.1	93607498	93607498	null					Not found	0	0.0190694	-13.2056	43.75	93.3333	39.1304	43.75	57.8947	53.3333	68	28.5714	31.0345	51.1628	73.3333	65.5172	70.9677	61.9048	55.5556	65.5172	38.2353	95.4545
NC_037331.1:93636240-93636240	NC_037331.1	93636240	93636240	null					Not found	0	3.43536e-11	-33.1208	63.1579	100	42.3077	100	100	88.8889	36	0	50	100	100	86.9565	95.6522	100	100	100	100	95.8333
NC_037331.1:95350248-95350248	NC_037331.1	95350248	95350248	null					Not found	0	8.47108e-14	-43.2709	54.5455	68.4211	40.9091	50	0	45	4.7619	89.2857	6.25	100	100	94.4444	100	100	100	0	100	54.1667
NC_037331.1:95405330-95405330	NC_037331.1	95405330	95405330	null					Not found	0	0.00122252	-22.9643	53.8462	21.4286	41.6667	66.6667	35.2941	47.0588	42.8571	44.4444	40	75	76.1905	95.2381	30	82.3529	65.3846	60	29.4118	86.3636
NC_037331.1:95405339-95405339	NC_037331.1	95405339	95405339	null					Not found	0	0.0199567	-18.7428	61.5385	21.4286	50	61.1111	29.4118	52.9412	50	21.0526	33.3333	68.75	52.381	85.7143	50	76.4706	65.3846	50	23.5294	77.2727
NC_037331.1:95405369-95405369	NC_037331.1	95405369	95405369	null					Not found	0	0.0391655	-18.0118	61.5385	57.1429	50	66.6667	29.4118	52.9412	64.2857	57.8947	46.6667	75	76.1905	95.2381	60	94.1176	69.2308	50	47.0588	81.8182
NC_037331.1:95865886-95865886	NC_037331.1	95865886	95865886	PLXNA4	gene-PLXNA4	plexin A4	-	gene	overlapping	0	2.90811e-08	33.1704	53.3333	42.1053	100	100	100	100	64	0	96	45.7143	0	0	50	35	58.3333	100	0	67.8571
NC_037331.1:95910122-95910122	NC_037331.1	95910122	95910122	PLXNA4	gene-PLXNA4	plexin A4	-	gene	overlapping	0	1.6349e-17	41.5702	50	89.6552	80	100	100	80.6452	54.8387	56.7568	80	44.4444	8	0	42.1053	20	60	84.2105	3.44828	55.5556
NC_037331.1:97081532-97081532	NC_037331.1	97081532	97081532	EXOC4	gene-EXOC4	exocyst complex component 4	+	gene	overlapping	0	0.000696525	17.789	83.3333	89.6552	100	47.619	96.5517	90.4762	58.8235	92.5	88.4615	79.3103	89.7436	60.7143	48.7805	42.1053	71.4286	70.8333	56.7568	67.6471
NC_037331.1:97081548-97081548	NC_037331.1	97081548	97081548	EXOC4	gene-EXOC4	exocyst complex component 4	+	gene	overlapping	0	0.0290486	19.5108	84.2105	78.2609	100	73.3333	71.4286	68.4211	40	100	76.9231	70.3704	90	16.6667	38.4615	56.25	53.3333	81.25	62.5	48.1481
NC_037331.1:97081549-97081549	NC_037331.1	97081549	97081549	EXOC4	gene-EXOC4	exocyst complex component 4	+	gene	overlapping	0	0.010262	16.7652	79.1667	93.1034	94.4444	38.0952	82.7586	90.4762	52.9412	95	73.0769	79.3103	82.0513	32.1429	48.7805	47.3684	64.2857	75	48.6487	70.5882
NC_037331.1:97081557-97081557	NC_037331.1	97081557	97081557	EXOC4	gene-EXOC4	exocyst complex component 4	+	gene	overlapping	0	0.00760174	21.068	78.9474	60.8696	94.4444	60	80.9524	57.8947	20	57.1429	57.6923	59.2593	73.3333	25	23.0769	34.375	20	62.5	43.75	37.037
NC_037331.1:97081558-97081558	NC_037331.1	97081558	97081558	EXOC4	gene-EXOC4	exocyst complex component 4	+	gene	overlapping	0	0.00491289	18.1628	75	79.3103	94.4444	9.52381	72.4138	66.6667	11.7647	80	65.3846	58.6207	69.2308	39.2857	31.7073	28.9474	35.7143	54.1667	35.1351	38.2353
NC_037331.1:97081568-97081568	NC_037331.1	97081568	97081568	EXOC4	gene-EXOC4	exocyst complex component 4	+	gene	overlapping	0	3.06973e-06	29.8871	84.2105	52.1739	88.8889	40	47.619	21.0526	20	50	53.8462	33.3333	50	0	11.5385	12.5	6.66667	56.25	0	18.5185
NC_037331.1:97081585-97081585	NC_037331.1	97081585	97081585	EXOC4	gene-EXOC4	exocyst complex component 4	+	gene	overlapping	0	0.0315618	14.0558	78.2609	93.1034	94.4444	61.9048	86.2069	66.6667	68.75	95	80.7692	82.7586	89.7436	60.7143	43.9024	47.3684	78.5714	69.5652	58.3333	67.6471
NC_037331.1:98081305-98081305	NC_037331.1	98081305	98081305	null					Not found	0	0.00112978	-19.6488	44.4444	92.8571	42.8571	100	100	94.4444	100	100	42.3077	93.75	100	100	100	100	100	100	100	100
NC_037331.1:98081342-98081342	NC_037331.1	98081342	98081342	null					Not found	0	1.1095e-06	-23.198	44.4444	96.4286	7.14286	100	87.5	94.4444	95.4545	100	50	100	100	100	100	100	92.8571	100	97.2222	94.1176
NC_037331.1:101460639-101460639	NC_037331.1	101460639	101460639	DGKI	gene-DGKI	No description	-	gene	overlapping	0	0.034351	18.0696	50	74.1936	63.1579	62.5	40.625	40	55.5556	41.9355	63.3333	50	50	8	53.3333	40	30.7692	28.5714	20	48
NC_037331.1:106179350-106179350	NC_037331.1	106179350	106179350	EPHB6	gene-EPHB6	EPH receptor B6	+	gene	overlapping	0	0.0223311	-10.5563	100	100	53.8462	100	47.8261	90.4762	100	96.5517	95.6522	100	93.9394	100	97.0588	95.8333	95.6522	100	96.875	100
NC_037331.1:107631022-107631022	NC_037331.1	107631022	107631022	ARHGEF5	gene-ARHGEF5	Rho guanine nucleotide exchange factor 5	+	gene	overlapping	0	0.0382428	17.1161	44.4444	18.75	50	83.3333	63.1579	80.9524	75	62.1622	29.0323	53.3333	33.3333	47.3684	32.3529	25	22.2222	65.3846	13.7931	60
NC_037331.1:107781410-107781410	NC_037331.1	107781410	107781410	TPK1	gene-TPK1	thiamin pyrophosphokinase 1	-	gene	overlapping	0	2.42417e-05	-19.4332	33.3333	0	100	100	96	100	64.7059	100	53.3333	100	100	100	100	100	31.5789	95.2381	95.4545	100
NC_037331.1:108253077-108253077	NC_037331.1	108253077	108253077	null					Not found	0	0.00988483	16.9438	100	84.6154	94.4444	100	92.5926	88.8889	68.4211	95	94.1176	92.3077	73.6842	56.25	75	82.1429	81.8182	76.9231	57.8947	69.5652
NC_037331.1:111959991-111959991	NC_037331.1	111959991	111959991	CUL1	gene-CUL1	cullin 1	+	gene	overlapping	0	0.00216031	16.3801	93.75	100	95.4545	100	100	100	92.8571	100	100	94.7368	100	93.75	100	0	100	100	46.1538	100
NC_037331.1:112005348-112005348	NC_037331.1	112005348	112005348	CUL1	gene-CUL1	cullin 1	+	gene	overlapping	0	0.000491875	22.1546	36.8421	100	100	95	40	100	0	43.4783	48.1481	0	53.8462	50	50	0	80	31.8182	42.8571	55.5556
NC_037331.1:112151054-112151054	NC_037331.1	112151054	112151054	null					Not found	0	0.00191432	-19.82	46.6667	34.6154	45.8333	8.33333	25	25	20	47.8261	14.8148	57.1429	51.8519	17.3913	47.3684	85.1852	40	61.9048	20	65.625
NC_037331.1:112151072-112151072	NC_037331.1	112151072	112151072	null					Not found	0	1.97872e-06	-27.7046	40	23.0769	37.5	4.16667	25	25	6.66667	52.1739	11.1111	52.381	55.5556	13.0435	42.1053	96.2963	60	61.9048	24	68.75
NC_037331.1:112151075-112151075	NC_037331.1	112151075	112151075	null					Not found	0	4.05319e-05	-25.9949	26.6667	26.9231	50	25	29.1667	31.25	13.3333	52.1739	22.2222	47.619	55.5556	34.7826	57.8947	96.2963	60	66.6667	20	71.875
NC_037331.1:112166268-112166268	NC_037331.1	112166268	112166268	null					Not found	0	5.59785e-17	-60.021	5	93.1034	3.22581	4.7619	66.6667	0	0	0	0	56.5217	47.3684	100	36	96.7742	84.6154	100	91.6667	100
NC_037331.1:112488212-112488212	NC_037331.1	112488212	112488212	ZNF746	gene-ZNF746	zinc finger protein 746	-	gene	overlapping	0	0.00553136	19.9694	80	68.4211	71.4286	70	56.5217	54.5455	81.25	52.9412	51.8519	51.5152	35.7143	60	38.0952	41.6667	58.3333	33.3333	43.75	44.8276
NC_037331.1:112578135-112578135	NC_037331.1	112578135	112578135	KRBA1	gene-KRBA1	No description	+	gene	overlapping	0	0.021008	14.3744	100	3.84615	21.7391	95.8333	96.7742	100	3.33333	0	44.7368	12	2.7027	93.3333	4.16667	25.8064	18.1818	46.4286	96.7742	37.5
NC_037331.1:112719922-112719922	NC_037331.1	112719922	112719922	ATP6V0E2	gene-ATP6V0E2	ATPase H+ transporting V0 subunit e2	+	gene	overlapping	0	1.84302e-20	-56.3486	0	2.7027	0	5.55556	61.7647	0	100	43.75	48	66.6667	100	90.9091	96.7742	100	72.7273	95.8333	96	50
NC_037331.1:113526582-113526582	NC_037331.1	113526582	113526582	KCNH2	gene-KCNH2	potassium voltage-gated channel%2C subfamily H (eag-related)%2C member 2	-	gene	overlapping	0	0.0138913	10.8389	16.6667	96.2963	45.4545	0	37.037	0	100	0	64	66.6667	0	95.2381	0	0	0	0	100	0
NC_037331.1:113582790-113582790	NC_037331.1	113582790	113582790	NOS3	gene-NOS3	nitric oxide synthase 3 (endothelial cell)	+	gene	overlapping	0	0.00385498	-10.4822	100	40.625	44	100	100	94.4444	100	100	100	95.2381	96.875	100	85	100	100	96.2963	100	100
NC_037331.1:113584192-113584192	NC_037331.1	113584192	113584192	NOS3	gene-NOS3	nitric oxide synthase 3 (endothelial cell)	+	gene	overlapping	0	0.000123775	-17.7662	100	100	100	100	91.3044	96.4286	0	100	43.4783	100	100	100	100	95.6522	100	100	95.4545	100
NC_037331.1:113590214-113590214	NC_037331.1	113590214	113590214	NOS3	gene-NOS3	nitric oxide synthase 3 (endothelial cell)	+	gene	overlapping	0	5.89288e-08	21.3882	91.6667	54.5455	100	84.6154	60	91.6667	100	100	100	50	100	0	100	92.8571	100	100	7.14286	40
NC_037331.1:113620937-113620937	NC_037331.1	113620937	113620937	ABCB8	gene-ABCB8	No description	+	gene	overlapping	0	9.17451e-05	20.685	91.6667	52.1739	90.4762	100	42.8571	100	100	100	100	54.1667	100	0	100	100	100	100	0	36.8421
NC_037331.1:113656742-113656742	NC_037331.1	113656742	113656742	TMUB1	gene-TMUB1	transmembrane and ubiquitin like domain containing 1	-	gene	overlapping	0	0.0246373	10.0305	34.6154	21.7391	0	0	0	17.6471	6.66667	22.2222	21.875	0	18.75	8.33333	7.40741	0	0	0	0	0
NC_037331.1:113656749-113656749	NC_037331.1	113656749	113656749	TMUB1	gene-TMUB1	transmembrane and ubiquitin like domain containing 1	-	gene	overlapping	0	0.0215356	15.0379	31.5789	36	17.3913	40	32.2581	46.1538	52.1739	37.1429	25	40	15.625	17.6471	23.5294	28.5714	23.0769	17.2414	0	16.6667
NC_037331.1:113709328-113709328	NC_037331.1	113709328	113709328	AGAP3	gene-AGAP3	No description	+	gene	overlapping	0	2.09256e-05	23.5182	40.9091	100	100	100	100	94.7368	100	42.8571	100	65.3846	75	93.1034	53.3333	38.0952	65	0	100	76.9231
NC_037331.1:113716399-113716399	NC_037331.1	113716399	113716399	AGAP3	gene-AGAP3	No description	+	gene	overlapping	0	0.0129984	16.4944	57.6923	43.4783	28.5714	57.1429	57.1429	37.5	33.3333	42.1053	39.2857	13.3333	10	26.087	38.4615	41.6667	42.8571	27.7778	0	47.619
NC_037331.1:113716458-113716458	NC_037331.1	113716458	113716458	AGAP3	gene-AGAP3	No description	+	gene	overlapping	0	0.0460948	14.2347	15.3846	17.3913	28.5714	42.8571	46.6667	41.6667	25	10.5263	14.2857	6.66667	10	4.34783	38.4615	16.6667	14.2857	0	0	23.8095
NC_037331.1:113934345-113934345	NC_037331.1	113934345	113934345	WDR86	gene-WDR86	WD repeat domain 86	-	gene	overlapping	0	0.0188856	-16.7531	18.5185	40	40	50	42.8571	7.69231	41.6667	11.5385	14.2857	58.8235	26.6667	66.6667	19.2308	39.1304	52	45.8333	13.3333	95.6522
NC_037331.1:113934368-113934368	NC_037331.1	113934368	113934368	WDR86	gene-WDR86	WD repeat domain 86	-	gene	overlapping	0	0.0277183	-17.4413	40.7407	56.6667	33.3333	62.5	42.8571	23.0769	54.1667	11.5385	26.1905	70.5882	40	70.8333	38.4615	56.5217	72	41.6667	26.6667	91.3044
NC_037331.1:113934394-113934394	NC_037331.1	113934394	113934394	WDR86	gene-WDR86	WD repeat domain 86	-	gene	overlapping	0	0.0151118	-18.1487	29.6296	60	40	70.8333	42.8571	26.9231	66.6667	30.7692	35.7143	82.3529	53.3333	66.6667	61.5385	60.8696	64	50	36.6667	91.3044
NC_037331.1:113934398-113934398	NC_037331.1	113934398	113934398	WDR86	gene-WDR86	WD repeat domain 86	-	gene	overlapping	0	0.0244707	-17.7196	40.7407	56.6667	46.6667	70.8333	48.5714	42.3077	62.5	26.9231	40.4762	82.3529	46.6667	70.8333	73.0769	78.2609	76	50	26.6667	91.3044
NC_037331.1:113936629-113936629	NC_037331.1	113936629	113936629	WDR86	gene-WDR86	WD repeat domain 86	-	gene	overlapping	0	0.0127266	10.7204	7.69231	50	7.69231	0	31.8182	13.0435	0	0	0	0	0	5.26316	0	2.43902	0	0	0	6.06061
NC_037331.1:113936664-113936664	NC_037331.1	113936664	113936664	WDR86	gene-WDR86	WD repeat domain 86	-	gene	overlapping	0	0.00593486	-10.6572	100	40.625	92.3077	100	54.5455	100	100	100	100	100	95.4545	94.7368	97.3684	100	100	100	95.8333	100
NC_037331.1:114296530-114296530	NC_037331.1	114296530	114296530	PRKAG2	gene-PRKAG2	No description	-	gene	overlapping	0	7.91687e-14	-38.0729	75	100	40.9091	9.09091	31.8182	4.7619	100	94.7368	42.8571	88	72.973	100	95.6522	88.2353	100	100	96.9697	100
NC_037331.1:114296551-114296551	NC_037331.1	114296551	114296551	PRKAG2	gene-PRKAG2	No description	-	gene	overlapping	0	1.22218e-13	-38.9896	81.25	100	40.9091	0	40.9091	0	91.6667	94.7368	38.0952	88	81.0811	92.5926	95.6522	100	95.2381	100	90.9091	95
NC_037331.1:114296593-114296593	NC_037331.1	114296593	114296593	PRKAG2	gene-PRKAG2	No description	-	gene	overlapping	0	4.32454e-14	-39.6109	75	100	45.4545	0	36.3636	0	95.8333	100	38.0952	88	78.3784	92.5926	91.3044	100	100	100	96.9697	100
NC_037331.1:114296607-114296607	NC_037331.1	114296607	114296607	PRKAG2	gene-PRKAG2	No description	-	gene	overlapping	0	7.60864e-12	-35.2909	68.75	100	40.9091	9.09091	31.8182	5	100	100	52.381	88	78.3784	96.2963	86.9565	94.1176	100	100	81.8182	100
NC_037331.1:114309395-114309395	NC_037331.1	114309395	114309395	PRKAG2	gene-PRKAG2	No description	-	gene	overlapping	0	4.72755e-09	41.6919	100	100	93.75	100	100	100	100	100	85	60	65.3846	100	55.5556	46.1538	55	0	100	21.4286
NC_037331.1:114309396-114309396	NC_037331.1	114309396	114309396	PRKAG2	gene-PRKAG2	No description	-	gene	overlapping	0	9.62462e-09	40.9866	100	96.2963	93.3333	100	95.4545	100	100	100	100	62.069	55.5556	100	58.8235	64.2857	41.1765	0	95.8333	38.4615
NC_037331.1:114425823-114425823	NC_037331.1	114425823	114425823	null					Not found	0	9.00365e-14	-39.1968	51.6129	100	37.931	0	45	0	100	96.1538	64	93.1034	100	100	92.8571	88.8889	82.3529	92.5926	100	97.6744
NC_037331.1:114425824-114425824	NC_037331.1	114425824	114425824	null					Not found	0	8.64957e-10	-37.8092	64.2857	90.4762	58.8235	11.7647	56.25	6.25	100	100	56.25	96.4286	100	100	100	96.6667	100	100	95.4545	95.8333
NC_037331.1:114426136-114426136	NC_037331.1	114426136	114426136	null					Not found	0	0.00226899	19.9964	75	29.6296	26.087	54.5455	42.8571	30.7692	47.8261	61.2903	36.8421	45.8333	31.5789	14.2857	21.2121	25	5.88235	26.087	30	25
NC_037331.1:114603511-114603511	NC_037331.1	114603511	114603511	KMT2C	gene-KMT2C	No description	-	gene	overlapping	0	0.0222178	8.95415	100	100	100	100	95.8333	95.2381	100	100	100	92	97.0588	94.7368	100	100	33.3333	100	96.2963	97.0588
NC_037331.1:115136496-115136496	NC_037331.1	115136496	115136496	ACTR3B	gene-ACTR3B	No description	+	gene	overlapping	0	0.0025566	14.877	89.2857	100	96.4286	86.6667	95.2381	88	89.2857	77.7778	86.2069	63.1579	77.551	65	75.8621	76.7442	68.75	88.8889	74.1936	84.8485
NC_037331.1:115239601-115239601	NC_037331.1	115239601	115239601	null					Not found	0	1.75817e-05	21.5339	100	100	100	100	96.1538	100	92.3077	91.1765	92.3077	96.6667	42.8571	96.2963	48.1481	34.4828	94.7368	92	80.9524	92
NC_037331.1:115329324-115329324	NC_037331.1	115329324	115329324	null					Not found	0	7.73209e-08	22.8347	94.7368	100	100	100	90.9091	95.4545	95.8333	92	92.3077	28.5714	100	7.40741	93.9394	94.1176	100	86.9565	47.3684	97.3684
NC_037331.1:116457414-116457414	NC_037331.1	116457414	116457414	DPP6	gene-DPP6	dipeptidyl peptidase like 6	+	gene	overlapping	0	8.90311e-09	-34.8234	57.8947	96.1538	46.6667	0	44.4444	50	95.8333	100	71.4286	100	93.3333	95.4545	100	100	92.3077	94.7368	100	100
NC_037331.1:116506369-116506369	NC_037331.1	116506369	116506369	DPP6	gene-DPP6	dipeptidyl peptidase like 6	+	gene	overlapping	0	5.42282e-12	-40.3776	8	100	8.33333	6.66667	10.5263	5.55556	91.6667	55.5556	62.5	100	100	93.3333	100	85.7143	27.2727	100	100	5.88235
NC_037331.1:116657938-116657938	NC_037331.1	116657938	116657938	DPP6	gene-DPP6	dipeptidyl peptidase like 6	+	gene	overlapping	0	2.08687e-16	61.6792	95.8333	100	100	100	45.4545	100	100	100	94.4444	0	0	58.3333	0	6.25	71.4286	0	52.9412	91.6667
NC_037331.1:116700617-116700617	NC_037331.1	116700617	116700617	DPP6	gene-DPP6	dipeptidyl peptidase like 6	+	gene	overlapping	0	2.50449e-19	-49.2562	4.7619	70	60.7143	0	35.4839	0	50	50	50	94.1176	100	41.1765	96.5517	94.7368	90.9091	100	50	96.7742
NC_037331.1:116704708-116704708	NC_037331.1	116704708	116704708	DPP6	gene-DPP6	dipeptidyl peptidase like 6	+	gene	overlapping	0	0.00131619	14.2469	100	100	100	100	96.875	93.3333	100	100	100	100	100	50	100	90.4762	100	100	47.8261	73.6842
NC_037331.1:116737071-116737071	NC_037331.1	116737071	116737071	DPP6	gene-DPP6	dipeptidyl peptidase like 6	+	gene	overlapping	0	1.7957e-05	-15.5833	28.5714	100	87.5	100	96.875	44.8276	92.3077	100	100	100	96.6667	100	100	97.3684	100	100	100	96.2963
NC_037331.1:116807093-116807093	NC_037331.1	116807093	116807093	DPP6	gene-DPP6	dipeptidyl peptidase like 6	+	gene	overlapping	0	0.000278018	-12.5442	30.7692	100	100	100	100	40	100	100	100	95.8333	93.5484	100	100	100	100	100	100	94.2857
NC_037331.1:116834985-116834985	NC_037331.1	116834985	116834985	DPP6	gene-DPP6	dipeptidyl peptidase like 6	+	gene	overlapping	0	0.00874077	21.8273	73.3333	78.9474	60	58.3333	71.4286	26.6667	21.4286	0	27.2727	50	14.2857	23.5294	20	30.7692	13.3333	12.5	20.8333	35.7143
NC_037331.1:116885096-116885096	NC_037331.1	116885096	116885096	DPP6	gene-DPP6	dipeptidyl peptidase like 6	+	gene	overlapping	0	0.00313041	10.3693	100	96.2963	94.7368	100	100	100	100	96	94.4444	100	100	92	100	100	46.1538	100	100	50
NC_037331.1:116895645-116895645	NC_037331.1	116895645	116895645	DPP6	gene-DPP6	dipeptidyl peptidase like 6	+	gene	overlapping	0	2.80092e-07	-35.8644	0	0	0	0	4.7619	0	0	54.5455	6.66667	0	33.3333	35.7143	65	64.7059	58.3333	0	90	41.6667
NC_037331.1:117058326-117058326	NC_037331.1	117058326	117058326	null					Not found	0	0.00197693	-17.7066	53.8462	87.5	46.1538	57.1429	42.3077	5	60	40	41.1765	70.9677	48.1481	35.2941	76.1905	76.9231	90.9091	56.25	48.1481	89.6552
NC_037331.1:117058366-117058366	NC_037331.1	117058366	117058366	null					Not found	0	0.0420374	-14.167	69.2308	83.3333	61.5385	71.4286	65.3846	25	60	60	64.7059	83.871	74.0741	64.7059	80.9524	69.2308	81.8182	81.25	55.5556	96.6667
NC_037331.1:117058393-117058393	NC_037331.1	117058393	117058393	null					Not found	0	0.0189166	-15.22	46.1538	75	30.7692	33.3333	42.3077	10	46.6667	35	41.1765	80.6452	33.3333	29.4118	61.9048	46.1538	81.8182	43.75	37.037	83.3333
NC_037331.1:117058402-117058402	NC_037331.1	117058402	117058402	null					Not found	0	0.01118	-16.5212	38.4615	66.6667	23.0769	42.8571	26.9231	15.7895	60	25	41.1765	67.7419	40.7407	23.5294	71.4286	56	72.7273	37.5	42.3077	76.6667
NC_037331.1:117058410-117058410	NC_037331.1	117058410	117058410	null					Not found	0	0.00240518	-18.8523	38.4615	75	30.7692	33.3333	34.6154	10	53.3333	30	47.0588	77.4193	44.4444	35.2941	66.6667	46.1538	72.7273	62.5	37.037	80
NC_037331.1:117174394-117174394	NC_037331.1	117174394	117174394	null					Not found	0	0.000738204	-17.0653	91.6667	52.1739	38.4615	100	56.25	100	90.9091	100	100	95.4545	100	100	100	100	100	100	92.8571	94.7368
NC_037331.1:117317180-117317180	NC_037331.1	117317180	117317180	null					Not found	0	0.0254047	-16.2431	86.6667	88.2353	70.5882	76.9231	55.5556	33.3333	50	62.5	23.8095	100	68.4211	62.5	88.2353	66.6667	75	87.5	55	90.4762
NC_037331.1:117605872-117605872	NC_037331.1	117605872	117605872	null					Not found	0	0.000608725	-20.1451	100	58.3333	50	100	94.1176	85.1852	71.4286	96.2963	50	100	100	100	100	100	86.6667	100	100	100
NC_037331.1:117610679-117610679	NC_037331.1	117610679	117610679	null					Not found	0	3.89342e-05	28.6103	53.8462	78.9474	30.7692	100	77.7778	43.75	80	62.5	68.75	33.3333	30.4348	27.2727	42.8571	60.6061	45.4545	20	5.55556	73.3333
NC_037331.1:117610710-117610710	NC_037331.1	117610710	117610710	null					Not found	0	7.55988e-06	27.7829	53.8462	36.8421	15.3846	53.3333	50	12.5	46.6667	29.1667	37.5	5.55556	13.0435	0	9.52381	18.1818	0	0	5.55556	33.3333
NC_037331.1:117610716-117610716	NC_037331.1	117610716	117610716	null					Not found	0	1.26431e-07	34.1036	46.1538	84.2105	30.7692	86.6667	83.3333	25	73.3333	45.8333	50	16.6667	13.0435	36.3636	23.8095	30.303	18.1818	0	0	80
NC_037331.1:117705223-117705223	NC_037331.1	117705223	117705223	null					Not found	0	0.000277046	-19.9394	100	66.6667	36.3636	96.9697	92.3077	100	63.1579	100	58.8235	100	96.7742	96.9697	100	100	100	100	100	100
NC_037331.1:117733516-117733516	NC_037331.1	117733516	117733516	null					Not found	0	1.3824e-06	53.3228	100	100	100	94.1176	100	100	100	96.2963	100	14.2857	66.6667	60.8696	25	50	55.5556	0	40.9091	97.2222
NC_037331.1:117733558-117733558	NC_037331.1	117733558	117733558	null					Not found	0	9.2014e-10	56.1045	100	100	100	100	100	100	94.4444	95.8333	96.2963	0	46.1538	20	54.5455	50	47.0588	0	68.4211	95.4545
NC_037331.1:117733559-117733559	NC_037331.1	117733559	117733559	null					Not found	0	1.67823e-06	55.2334	100	100	100	94.1176	100	100	100	100	100	3.57143	66.6667	60.8696	25	45.4545	55.5556	0	45.4545	94.4444
NC_037331.1:117797409-117797409	NC_037331.1	117797409	117797409	null					Not found	0	0.000502153	19.8491	88.4615	96.1538	77.7778	57.1429	76	58.3333	80.6452	78.0488	51.7241	57.1429	46.9388	37.037	43.3333	35	80	73.913	33.3333	78.9474
NC_037331.1:117797439-117797439	NC_037331.1	117797439	117797439	null					Not found	0	0.00613802	16.1499	100	96.1538	88.8889	80.9524	88	66.6667	77.4193	80.4878	55.1724	75	65.3061	51.8519	43.3333	70	66.6667	82.6087	38.8889	94.7368
NC_037331.1:117797454-117797454	NC_037331.1	117797454	117797454	null					Not found	0	0.00232464	14.6557	96.1538	96.1538	94.4444	85.7143	100	79.1667	100	95.1219	68.9655	78.5714	71.4286	60	83.3333	80	80	91.3044	44.4444	94.7368
NC_037331.1:118356645-118356645	NC_037331.1	118356645	118356645	NOM1	gene-NOM1	No description	+	gene	overlapping	0	0.00078304	15.3224	100	100	100	100	100	94.7368	100	53.8462	95.4545	100	100	63.6364	100	87.5	45	50	60	100
NC_037331.1:118485001-118485001	NC_037331.1	118485001	118485001	UBE3C	gene-UBE3C	ubiquitin protein ligase E3C	+	gene	overlapping	0	0.00205684	21.1864	100	84.2105	85.7143	90.9091	89.2857	94.1176	84.375	70	90.4762	50	71.4286	52.9412	70.3704	68.4211	66.6667	68.75	65.2174	84.6154
NC_037331.1:118652699-118652699	NC_037331.1	118652699	118652699	DNAJB6	gene-DNAJB6	DnaJ heat shock protein family (Hsp40) member B6	+	gene	overlapping	0	0.0340833	10.5301	100	100	92.8571	100	100	100	100	93.9394	95	95.2381	100	47.619	100	100	90.4762	100	57.6923	96
NC_037331.1:118736924-118736924	NC_037331.1	118736924	118736924	PTPRN2	gene-PTPRN2	No description	-	gene	overlapping	0	2.20261e-05	19.2273	100	100	94.1176	94.1176	94.7368	94.4444	100	100	100	85	38.4615	100	40.9091	50	100	95	95	100
NC_037331.1:118748043-118748043	NC_037331.1	118748043	118748043	PTPRN2	gene-PTPRN2	No description	-	gene	overlapping	0	0.00224519	-16.1349	100	100	41.1765	87.5	44.8276	95.2381	52.6316	100	36.3636	94.7368	100	100	100	100	60	62.5	85.7143	100
NC_037331.1:118832398-118832398	NC_037331.1	118832398	118832398	PTPRN2	gene-PTPRN2	No description	-	gene	overlapping	0	0.00246599	-10.5673	65	97.2973	90	100	94.5946	43.4783	100	100	100	100	96.6667	100	100	100	91.6667	100	100	97.1429
NC_037331.1:118835797-118835797	NC_037331.1	118835797	118835797	PTPRN2	gene-PTPRN2	No description	-	gene	overlapping	0	0.00107421	-23.4043	7.69231	46.6667	48.2759	16.6667	38.4615	11.7647	0	0	10	47.619	56	0	46.6667	0	100	52.381	37.5	50
NC_037331.1:118858534-118858534	NC_037331.1	118858534	118858534	PTPRN2	gene-PTPRN2	No description	-	gene	overlapping	0	1.61091e-07	32.2559	77.7778	88.2353	69.2308	71.4286	79.1667	53.3333	88.2353	70	42.1053	20.8333	0	80.7692	13.7931	21.0526	50	58.3333	8	96.4286
NC_037331.1:118881975-118881975	NC_037331.1	118881975	118881975	PTPRN2	gene-PTPRN2	No description	-	gene	overlapping	0	0.000958876	18.1653	100	95.4545	68.75	100	96.5517	96	0	52.9412	41.1765	54.1667	33.3333	50	25	63.6364	56.25	100	55	50
NC_037331.1:118881976-118881976	NC_037331.1	118881976	118881976	PTPRN2	gene-PTPRN2	No description	-	gene	overlapping	0	0.0139765	-13.2851	92.8571	94.1176	54.5455	100	100	86.6667	41.1765	26.3158	64.2857	100	89.4737	50	95.2381	95.8333	100	100	53.3333	95.6522
NC_037331.1:118883958-118883958	NC_037331.1	118883958	118883958	PTPRN2	gene-PTPRN2	No description	-	gene	overlapping	0	0.0103888	15.4783	91.6667	83.871	69.2308	77.7778	84.6154	77.7778	63.6364	92.8571	83.3333	95.8333	31.1111	87.5	20	50	75	73.6842	76.4706	75.8621
NC_037331.1:118988733-118988733	NC_037331.1	118988733	118988733	PTPRN2	gene-PTPRN2	No description	-	gene	overlapping	0	0.00156336	15.4014	100	100	100	100	100	100	80	93.75	100	94.7368	95.2381	47.3684	87.5	87.5	87.5	100	35.2941	100
NC_037331.1:119001032-119001032	NC_037331.1	119001032	119001032	PTPRN2	gene-PTPRN2	No description	-	gene	overlapping	0	1.25238e-05	20.7492	100	100	100	88.8889	93.75	95.4545	100	100	100	47.0588	47.619	100	57.6923	96.875	100	100	42.1053	100
NC_037331.1:119023921-119023921	NC_037331.1	119023921	119023921	PTPRN2	gene-PTPRN2	No description	-	gene	overlapping	0	0.00823376	10.3241	100	100	100	100	66.6667	100	100	100	100	100	95.4545	100	95.8333	96.7742	40	100	96.9697	48.7179
NC_037331.1:119094220-119094220	NC_037331.1	119094220	119094220	PTPRN2	gene-PTPRN2	No description	-	gene	overlapping	0	0.000472756	14.0985	96	100	93.75	100	97.4359	97.2222	95	100	100	65.2174	65.2174	100	63.1579	97.1429	100	100	64.2857	97.5
NC_037331.1:119299497-119299497	NC_037331.1	119299497	119299497	PTPRN2	gene-PTPRN2	No description	-	gene	overlapping	0	0.00740681	16.9559	100	95	88	88.8889	92.3077	91.6667	75	82.1429	86.3636	62.963	70	72.2222	88.4615	50	52.381	93.1034	71.4286	86.2069
NC_037331.1:119315762-119315762	NC_037331.1	119315762	119315762	PTPRN2	gene-PTPRN2	No description	-	gene	overlapping	0	0.0198829	16.3389	94.4444	65	76	55.5556	61.5385	70.8333	46.1538	74.0741	73.0769	47.3684	39.2857	55.5556	60	57.1429	38.0952	56.5217	54.5455	61.1111
NC_037331.1:119315773-119315773	NC_037331.1	119315773	119315773	PTPRN2	gene-PTPRN2	No description	-	gene	overlapping	0	0.0231677	14.4501	94.4444	85	84	83.3333	92.3077	70.8333	76.9231	100	69.2308	63.1579	57.1429	50	93.3333	80.9524	47.619	78.2609	66.6667	88.8889
NC_037331.1:119373684-119373684	NC_037331.1	119373684	119373684	NCAPG2	gene-NCAPG2	non-SMC condensin II complex subunit G2	-	gene	overlapping	0	1.80108e-07	24.2596	100	96.4286	92.8571	94.1176	88.8889	95.4545	100	96.6667	100	100	48	100	52.9412	68.4211	40	52.1739	88.8889	95.6522
NC_037331.1:119451939-119451939	NC_037331.1	119451939	119451939	ESYT2	gene-ESYT2	No description	-	gene	overlapping	0	0.0347626	13.7487	68.5714	75.6757	73.5294	71.4286	53.8462	54.2857	63.6364	62.1622	67.5	56.25	41.0256	34.375	62.5	57.4468	38.4615	40.5405	76.9231	59.375
NC_037331.1:119548886-119548886	NC_037331.1	119548886	119548886	WDR60	gene-WDR60	No description	+	gene	overlapping	0	2.9941e-10	35.5503	88	100	93.75	100	100	80	100	92.8571	100	100	46.1538	90.9091	36.8421	41.1765	20	61.1111	100	38.4615
NC_037331.1:119611972-119611972	NC_037331.1	119611972	119611972	null					Not found	0	4.3005e-08	28.7636	100	96.4286	100	100	90.9091	96.4286	100	96.5517	96.1538	93.3333	55.5556	100	47.8261	58.1395	33.3333	29.4118	100	100
NC_037331.1:119628290-119628290	NC_037331.1	119628290	119628290	VIPR2	gene-VIPR2	vasoactive intestinal peptide receptor 2	-	gene	overlapping	0	1.09537e-07	-27.7289	5.26316	56.25	100	0	100	100	94.1176	90.4762	63.1579	100	100	97.2973	90	100	77.7778	100	93.75	100
NC_037331.1:119637245-119637245	NC_037331.1	119637245	119637245	VIPR2	gene-VIPR2	vasoactive intestinal peptide receptor 2	-	gene	overlapping	0	7.47482e-05	-15.2804	2.5	38.4615	47.3684	0	0	8.69565	58.8235	0	57.1429	95.8333	65.7895	3.84615	51.4286	6.25	47.3684	0	80	0
NC_037331.1:119842838-119842838	NC_037331.1	119842838	119842838	LOC112446467	gene-LOC112446467	No description	+	gene	overlapping	0	1.06559e-15	3.93604	33.6449	28.7972	29.2308	27.6753	31.134	34.8092	26.2704	24.245	26.6269	27.3256	31.2831	20.0411	26.9298	31.3324	21.6899	20.1049	32.5348	15.7676
NC_037331.1:119842862-119842862	NC_037331.1	119842862	119842862	LOC112446467	gene-LOC112446467	No description	+	gene	overlapping	0	5.18574e-24	5.33228	64.1026	55.7793	60.0847	55.2696	63.0083	58.7566	55.5449	46.187	48.8395	53.361	58.1215	43.6735	60.3697	61.9326	40.2062	45.0872	61.4664	35.364
NC_037331.1:119842863-119842863	NC_037331.1	119842863	119842863	LOC112446467	gene-LOC112446467	No description	+	gene	overlapping	0	1.35581e-14	5.24932	63.7513	51.8293	60.1865	58.8872	62.3494	55.0738	55.8559	45.8525	49.1228	49.5717	58.0744	39.1248	61.2925	62.9956	40.7662	44.8713	63.3833	35.585
NC_037331.1:119842865-119842865	NC_037331.1	119842865	119842865	LOC112446467	gene-LOC112446467	No description	+	gene	overlapping	0	1.85425e-19	4.98952	56.5657	48.5326	52.5146	52.1472	54.404	49.0523	48.3748	40.3962	43.0549	43.3915	51.2893	37.1429	52.8356	56.4516	33.7629	38.3765	54.9669	31.9193
NC_037331.1:119842866-119842866	NC_037331.1	119842866	119842866	LOC112446467	gene-LOC112446467	No description	+	gene	overlapping	0	1.74724e-14	5.10918	53.6354	46.5244	50.0718	53.0864	54.0878	48.0184	48.9865	42.6267	43.4997	43.469	49.6432	34.7938	54.6	52.4691	35.7564	38.7237	54.7857	30.3136
NC_037331.1:119842873-119842873	NC_037331.1	119842873	119842873	LOC112446467	gene-LOC112446467	No description	+	gene	overlapping	0	1.336e-41	7.15464	73.582	67.7758	72.684	70.7617	72.18	65.8574	69.4073	58.441	63.3893	62.6036	68.5603	51.1225	69.5602	73.7189	51.073	57.3132	71.9559	43.779
NC_037331.1:119842874-119842874	NC_037331.1	119842874	119842874	LOC112446467	gene-LOC112446467	No description	+	gene	overlapping	0	1.41247e-26	6.91865	73.6287	64.7561	71.3773	70.3704	72.7821	64.5161	67.1171	58.0645	62.4452	58.6724	68.7373	47.4903	69.8201	72.4229	51.0805	57.6466	72.591	44.3285
NC_037331.1:119842884-119842884	NC_037331.1	119842884	119842884	LOC112446467	gene-LOC112446467	No description	+	gene	overlapping	0	3.5061e-19	5.01068	56.8323	50.8757	52.991	53.3088	52.1653	56.8285	47.4187	45.3293	47.6285	48.8815	50.1764	39.0816	52.0508	57.7599	37.7472	40.436	55.1515	36.9969
NC_037331.1:119842885-119842885	NC_037331.1	119842885	119842885	LOC112446467	gene-LOC112446467	No description	+	gene	overlapping	0	2.43246e-11	4.81915	56.962	49.4512	52.3707	51.6975	52.1515	51.8894	46.3964	40.841	46.5753	43.8972	50.4582	36.9845	51.7655	55.859	36.2475	40.6995	54.9286	34.1226
NC_037331.1:119842909-119842909	NC_037331.1	119842909	119842909	LOC112446467	gene-LOC112446467	No description	+	gene	overlapping	0	2.23356e-07	2.46905	36.519	31.187	36.142	32.9238	38.0795	37.481	32.1839	32.9457	31.7037	37.1476	33.9816	28.192	34.5286	37.39	25.7954	28.0233	36.7696	25.1163
NC_037331.1:119842910-119842910	NC_037331.1	119842910	119842910	LOC112446467	gene-LOC112446467	No description	+	gene	overlapping	0	1.44864e-08	3.75723	38.1857	31.2805	36.7098	35.0309	34.7545	37.788	32.545	30.9112	30.2632	36.5096	33.2485	22.7799	33.6224	36.6372	26.4244	27.3663	35.2143	21.8511
NC_037331.1:119842912-119842912	NC_037331.1	119842912	119842912	LOC112446467	gene-LOC112446467	No description	+	gene	overlapping	0	1.51499e-19	4.53178	44.4876	34.4571	37.4801	37.8676	39.0542	42.0015	34.608	31.8984	36.166	34.3828	36.2738	29.1837	39.3992	42.4597	25.6014	27.936	39.449	22.549
NC_037331.1:119842913-119842913	NC_037331.1	119842913	119842913	LOC112446467	gene-LOC112446467	No description	+	gene	overlapping	0	6.35566e-16	5.5838	48.2068	36.1585	40.8178	42.4383	39.1304	40.553	31.6441	30.3746	33.6807	32.0128	35.387	24.7104	39.6667	40.5119	28.1925	28.6167	41.7857	21.8663
NC_037331.1:119842916-119842916	NC_037331.1	119842916	119842916	LOC112446467	gene-LOC112446467	No description	+	gene	overlapping	0	1.12701e-25	6.81586	47.5132	38.2407	43.6009	44.4961	41.23	45.9834	37.0203	35.9583	37.8096	40.625	37.9663	25.7106	40.1338	42.8952	27.5932	30.2224	41.6606	23.7027
NC_037331.1:119844907-119844907	NC_037331.1	119844907	119844907	LOC112446467	gene-LOC112446467	No description	+	gene	overlapping	0	3.336e-13	4.62494	11.8841	8.39161	10	13.5747	9.07738	8.90411	13.6364	9.75232	10.4811	12.6506	9.82405	3.36323	2.5522	6.39535	9.35829	0.986547	2.66667	6.28019
NC_037331.1:119844918-119844918	NC_037331.1	119844918	119844918	LOC112446467	gene-LOC112446467	No description	+	gene	overlapping	0	8.3896e-08	4.1903	18.6441	16.3823	17.0426	22.9437	14.7059	16.2162	14.2857	17.9059	15.7191	25.5882	18.3792	10.3524	6.47321	13.172	16.0804	6.92375	9.49367	9.66981
NC_037331.1:119844949-119844949	NC_037331.1	119844949	119844949	LOC112446467	gene-LOC112446467	No description	+	gene	overlapping	0	1.13374e-05	4.08022	21.7514	16.3543	24.812	23.3766	20.5882	19.9324	19.9248	15.7815	13.3779	32.8446	18.6686	13.6564	9.82143	13.941	17.3367	9.64912	10.7595	12.5
NC_037331.1:119844959-119844959	NC_037331.1	119844959	119844959	LOC112446467	gene-LOC112446467	No description	+	gene	overlapping	0	1.95113e-06	3.39903	17.2316	11.0733	16.5414	18.6147	12.9412	14.1892	11.6541	14.5675	12.0603	22.5806	16.6667	5.50661	7.58929	11.7962	13.8191	4.64098	6.01266	9.66981
NC_037331.1:119844971-119844971	NC_037331.1	119844971	119844971	LOC112446467	gene-LOC112446467	No description	+	gene	overlapping	0	8.96318e-10	6.56715	44.0678	36.4566	41.1028	35.4978	40.7353	34.7973	33.8346	30.0455	33.4448	38.1232	34.1534	27.3128	27.9018	37.8016	21.8593	25.8319	33.5443	24.3499
NC_037331.1:119844980-119844980	NC_037331.1	119844980	119844980	LOC112446467	gene-LOC112446467	No description	+	gene	overlapping	0	8.95595e-09	5.33207	21.7514	16.4384	22.5888	26.6376	22.7811	25	20.3008	20.5167	19.0955	29.4118	22.5619	14.1907	11.6331	16.7116	17.268	11.5891	12.381	11.3744
NC_037331.1:119845437-119845437	NC_037331.1	119845437	119845437	LOC112446467	gene-LOC112446467	No description	+	gene	overlapping	0	0.00976327	2.41839	23.8724	18.513	17.6877	18.0135	17.5621	18.0778	15.69	15.0713	15.6757	15.942	16.5677	14.3149	16.9377	22.002	7.60456	13.0112	20.2532	11.7647
NC_037331.1:119845471-119845471	NC_037331.1	119845471	119845471	LOC112446467	gene-LOC112446467	No description	+	gene	overlapping	0	1.02619e-08	4.11427	33.4444	23.6111	31.2312	22.6576	27.3097	26.7281	25.3321	18.157	19.3443	21.9251	22.6977	17.2485	24.5772	29.4878	16.9231	17.6339	26.6808	13.6129
NC_037332.1:1582331-1582331	NC_037332.1	1582331	1582331	TPH2	gene-TPH2	No description	+	gene	overlapping	0	0.000231011	-27.0199	26.3158	40.9091	15.3846	41.6667	38.7097	55.5556	35	24.2424	33.3333	59.0909	40.7407	78.5714	61.1111	86.6667	57.1429	80	22.2222	68.75
NC_037332.1:1582381-1582381	NC_037332.1	1582381	1582381	TPH2	gene-TPH2	No description	+	gene	overlapping	0	0.0480225	-19.6822	57.8947	59.0909	30.7692	58.3333	51.6129	38.8889	55	51.5152	44.4444	68.1818	44.4444	78.5714	66.6667	100	85.7143	70	36.1111	75
NC_037332.1:1582385-1582385	NC_037332.1	1582385	1582385	TPH2	gene-TPH2	No description	+	gene	overlapping	0	0.03146	-18.8375	57.8947	50	23.0769	41.6667	35.4839	55.5556	75	27.2727	44.4444	63.6364	51.8519	71.4286	55.5556	86.6667	61.9048	75	38.8889	75
NC_037332.1:1582390-1582390	NC_037332.1	1582390	1582390	TPH2	gene-TPH2	No description	+	gene	overlapping	0	0.00252949	-23.2332	36.8421	40.9091	23.0769	41.6667	35.4839	50	40	24.2424	37.037	50	37.037	71.4286	66.6667	80	61.9048	80	19.4444	71.875
NC_037332.1:1582395-1582395	NC_037332.1	1582395	1582395	TPH2	gene-TPH2	No description	+	gene	overlapping	0	0.0257009	-20.8125	42.1053	59.0909	15.3846	41.6667	35.4839	50	60	33.3333	40.7407	54.5455	40.7407	71.4286	55.5556	100	66.6667	80	30.5556	65.625
NC_037332.1:1582413-1582413	NC_037332.1	1582413	1582413	TPH2	gene-TPH2	No description	+	gene	overlapping	0	0.00123794	-22.1946	31.5789	36.3636	15.3846	45.4545	32.2581	44.4444	40	15.1515	33.3333	45.4545	37.037	57.1429	55.5556	66.6667	55	80	19.4444	77.4193
NC_037332.1:9096039-9096039	NC_037332.1	9096039	9096039	null					Not found	0	0.00426794	16.3766	94.4444	100	100	95.4545	93.75	85.7143	70	96.1538	88.8889	100	85.7143	42.8571	70.5882	64.2857	91.6667	66.6667	60	95.2381
NC_037332.1:21332619-21332619	NC_037332.1	21332619	21332619	null					Not found	0	0.0442412	16.9561	40	62.5	42.8571	40	28.5714	20	28.5714	47.0588	17.1429	15	16.2162	5.88235	30	8.69565	12.5	29.4118	14.2857	42.1053
NC_037332.1:23746193-23746193	NC_037332.1	23746193	23746193	null					Not found	0	0.00794514	13.1961	92.3077	92.3077	95	100	100	100	100	89.2857	85	87.5	95.6522	77.2727	71.4286	73.6842	76.3158	69.2308	87.5	96.5517
NC_037332.1:23746253-23746253	NC_037332.1	23746253	23746253	null					Not found	0	3.9146e-07	-25.521	21.4286	0	70	0	2.85714	0	18.1818	0	0	0	43.4783	90.9091	76.1905	26.3158	55.2632	25	25	0
NC_037332.1:23746276-23746276	NC_037332.1	23746276	23746276	null					Not found	0	0.0461061	14.6285	78.5714	84.6154	95	72.2222	77.1429	80.7692	63.6364	75.8621	90	62.5	78.2609	59.0909	55	52.6316	68.4211	52.5	75	82.7586
NC_037332.1:23900103-23900103	NC_037332.1	23900103	23900103	null					Not found	0	0.00837479	-13.2814	77.4193	65	100	83.3333	89.2857	26.3158	52.1739	54.1667	44.4444	86.3636	89.2857	50	80.9524	100	85	92	33.3333	94.7368
NC_037332.1:23900145-23900145	NC_037332.1	23900145	23900145	null					Not found	0	0.0315261	-12.0405	83.871	60	90.9091	77.7778	100	15.7895	69.5652	68	48.1481	100	85.7143	42.8571	90.4762	95.8333	90	100	33.3333	84.2105
NC_037332.1:23900168-23900168	NC_037332.1	23900168	23900168	null					Not found	0	0.0167309	-13.901	90.3226	60	81.8182	77.7778	100	42.1053	69.5652	76	51.8519	95.4545	89.2857	71.4286	85.7143	100	90	96	46.6667	100
NC_037332.1:23900204-23900204	NC_037332.1	23900204	23900204	null					Not found	0	0.000158131	-18.6378	74.1936	65	81.8182	77.7778	78.5714	10.5263	56.5217	56	33.3333	86.3636	85.7143	42.8571	85.7143	95.8333	85	100	20	100
NC_037332.1:24316371-24316371	NC_037332.1	24316371	24316371	TMCC3	gene-TMCC3	transmembrane and coiled-coil domain family 3	-	gene	overlapping	0	0.00654521	-18.0859	29.4118	37.5	10.2564	11.1111	34.7826	20	18.75	16.6667	4.54545	16.6667	34.375	16.6667	40.9091	53.8462	50	46.1538	33.3333	53.8462
NC_037332.1:24316409-24316409	NC_037332.1	24316409	24316409	TMCC3	gene-TMCC3	transmembrane and coiled-coil domain family 3	-	gene	overlapping	0	0.0205838	-14.2458	17.6471	33.3333	5.26316	11.1111	21.7391	20	6.25	12.5	4.54545	13.3333	40.625	12.5	27.2727	42.3077	21.4286	30.7692	18.5185	53.8462
NC_037332.1:24316418-24316418	NC_037332.1	24316418	24316418	TMCC3	gene-TMCC3	transmembrane and coiled-coil domain family 3	-	gene	overlapping	0	0.000982176	-19.626	17.6471	33.3333	2.5641	22.2222	26.087	30	6.25	12.5	9.09091	20	34.375	16.6667	36.3636	53.8462	38.4615	53.8462	30.7692	52
NC_037332.1:24696290-24696290	NC_037332.1	24696290	24696290	NDUFA12	gene-NDUFA12	NADH:ubiquinone oxidoreductase subunit A12	-	gene	overlapping	0	1.27549e-07	22.914	100	96.2963	100	100	44.8276	100	100	100	100	5.40541	47.0588	76	100	100	47.0588	59.375	100	100
NC_037332.1:25776888-25776888	NC_037332.1	25776888	25776888	NFE2	gene-NFE2	nuclear factor%2C erythroid 2	+	gene	overlapping	0	0.01286	-17.4121	48.2759	68.1818	44	33.3333	34.6154	26.3158	60.8696	64	30.7692	66.6667	53.8462	94.7368	40.7407	52.5	60	86.3636	28.125	84.0909
NC_037332.1:25776984-25776984	NC_037332.1	25776984	25776984	NFE2	gene-NFE2	nuclear factor%2C erythroid 2	+	gene	overlapping	0	0.00920734	-18.0323	41.3793	68.1818	24	25	26.9231	47.3684	39.1304	52	42.3077	69.5652	46.1538	94.7368	37.037	42.5	68	63.6364	20.5882	86.3636
NC_037332.1:26170704-26170704	NC_037332.1	26170704	26170704	null					Not found	0	0.00790937	10.5029	94.1176	100	100	96.4286	100	100	96.1538	100	100	100	100	50	100	100	100	90	52.1739	100
NC_037332.1:26901203-26901203	NC_037332.1	26901203	26901203	SPRYD3	gene-SPRYD3	SPRY domain containing 3	+	gene	overlapping	0	0.0464245	-17.086	60	25	36.3636	55	38.8889	69.2308	54.5455	54.1667	34.6154	46.6667	60.7143	61.5385	70.3704	48.1481	77.7778	76.1905	68.75	71.4286
NC_037332.1:27524603-27524603	NC_037332.1	27524603	27524603	KRT85	gene-KRT85	keratin 85	+	gene	overlapping	0	0.0140863	-17.3094	19.0476	35.1351	41.6667	27.2727	15	27.2727	21.0526	11.1111	9.52381	72.2222	45.8333	44.4444	39.2857	18.75	15.7895	64	8.69565	53.8462
NC_037332.1:27524617-27524617	NC_037332.1	27524617	27524617	KRT85	gene-KRT85	keratin 85	+	gene	overlapping	0	0.00930425	-19.022	19.0476	51.3513	45.8333	40.9091	35	22.7273	21.0526	23.0769	14.2857	83.3333	54.1667	50	35.7143	33.3333	26.3158	76	8.69565	76.9231
NC_037332.1:27524624-27524624	NC_037332.1	27524624	27524624	KRT85	gene-KRT85	keratin 85	+	gene	overlapping	0	0.00477889	-18.9097	14.2857	51.3513	37.5	22.7273	15	18.1818	31.5789	11.1111	14.2857	66.6667	50	50	28.5714	24.2424	36.8421	64	4.34783	61.5385
NC_037332.1:27524642-27524642	NC_037332.1	27524642	27524642	KRT85	gene-KRT85	keratin 85	+	gene	overlapping	0	0.00704535	-18.3172	14.2857	43.2432	41.6667	22.7273	15	18.1818	26.3158	18.5185	0	61.1111	50	38.8889	35.7143	18.1818	26.3158	60	13.0435	61.5385
NC_037332.1:27790267-27790267	NC_037332.1	27790267	27790267	null					Not found	0	9.027e-05	-23.3031	12.5	27.7778	9.52381	31.8182	20.8333	9.52381	18.75	9.09091	27.2727	38.8889	33.3333	48	32	54.5455	40	50	27.2727	52.7778
NC_037332.1:38291206-38291206	NC_037332.1	38291206	38291206	PPHLN1	gene-PPHLN1	periphilin 1	-	gene	overlapping	0	0.00769314	-21.2161	39.2857	30	29.4118	25	17.6471	21.0526	33.3333	31.0345	53.5714	80	45.7143	66.6667	27.5862	50	68.4211	42.8571	29.1667	60.8696
NC_037332.1:38291227-38291227	NC_037332.1	38291227	38291227	PPHLN1	gene-PPHLN1	periphilin 1	-	gene	overlapping	0	0.0487601	-16.1019	21.4286	15	29.4118	16.6667	0	26.3158	26.6667	27.5862	53.5714	73.3333	40	41.6667	13.7931	33.3333	52.6316	42.8571	29.1667	34.7826
NC_037332.1:38291266-38291266	NC_037332.1	38291266	38291266	PPHLN1	gene-PPHLN1	periphilin 1	-	gene	overlapping	0	0.000432122	-21.5168	21.4286	20	29.4118	16.6667	11.7647	10.5263	20	24.1379	10.7143	65.5172	48.5714	41.6667	13.7931	29.1667	63.1579	46.4286	0	50
NC_037332.1:41135639-41135639	NC_037332.1	41135639	41135639	SLC2A13	gene-SLC2A13	solute carrier family 2 member 13	+	gene	overlapping	0	0.0156799	17.9684	81.8182	85.1852	85	90.9091	69.5652	53.5714	57.1429	83.871	93.75	85.7143	55.1724	31.5789	55.8824	47.8261	72.7273	50	66.6667	73.5294
NC_037332.1:41135671-41135671	NC_037332.1	41135671	41135671	SLC2A13	gene-SLC2A13	solute carrier family 2 member 13	+	gene	overlapping	0	0.000971552	21.1733	86.3636	85.1852	85	90.9091	69.5652	53.5714	50	87.0968	87.5	80.9524	51.7241	57.8947	41.1765	47.8261	54.5455	53.8462	66.6667	50
NC_037332.1:41768633-41768633	NC_037332.1	41768633	41768633	KIF21A	gene-KIF21A	kinesin family member 21A	+	gene	overlapping	0	0.0489638	12.8296	30	19.0476	33.3333	58.8235	12.5	30.7692	36.8421	50	48.2759	23.8095	7.31707	46.1538	9.09091	41.1765	20	27.5862	14.2857	14.7059
NC_037332.1:41768639-41768639	NC_037332.1	41768639	41768639	KIF21A	gene-KIF21A	kinesin family member 21A	+	gene	overlapping	0	0.000742164	18.1852	50	28.5714	20	58.8235	33.3333	23.0769	31.5789	54.1667	58.6207	33.3333	19.5122	7.69231	4.54545	47.0588	25	24.1379	18.5185	14.7059
NC_037332.1:45519019-45519019	NC_037332.1	45519019	45519019	null					Not found	0	0.0015498	18.7896	89.2857	82.6087	78.9474	64	75.8621	89.4737	61.1111	79.4118	73.0769	70.9677	61.2903	50	65.2174	59.375	55	42.3077	53.8462	66.6667
NC_037332.1:45519110-45519110	NC_037332.1	45519110	45519110	null					Not found	0	0.00383999	16.7599	92.8571	73.913	89.4737	56	75.8621	94.7368	61.1111	87.8788	95.8333	93.5484	61.2903	54.5455	60.8696	72.7273	70	50	53.8462	60
NC_037332.1:48854253-48854253	NC_037332.1	48854253	48854253	null					Not found	0	0.0029137	14.8529	92.5926	100	92.5926	85.7143	90	95.2381	93.1034	87.8788	90.625	81.4815	75	91.6667	77.4193	69.5652	58.8235	70.5882	82.8571	86.6667
NC_037332.1:56344294-56344294	NC_037332.1	56344294	56344294	NAB2	gene-NAB2	NGFI-A binding protein 2	-	gene	overlapping	0	6.59674e-05	-16.4801	42.8571	100	100	94.7368	100	50	100	100	41.1765	100	100	95.4545	100	96.4286	100	93.3333	95	96.875
NC_037332.1:57534020-57534020	NC_037332.1	57534020	57534020	RDH5	gene-RDH5	retinol dehydrogenase 5	-	gene	overlapping	0	0.000409004	-18.7882	47.3684	100	100	100	91.6667	27.2727	100	100	52.1739	90.9091	96.6667	100	100	100	100	100	100	100
NC_037332.1:57658491-57658491	NC_037332.1	57658491	57658491	null					Not found	0	0.0442517	14.6264	80	91.1111	86.3636	70.9677	88.5714	84.6154	77.2727	75	55	77.4193	55	55	52	65.1163	58.3333	80.6452	56.25	77.5
NC_037332.1:58308601-58308601	NC_037332.1	58308601	58308601	null					Not found	0	0.00515603	19.9792	94.1176	92.8571	85.7143	79.1667	86.6667	86.2069	66.6667	80	84.2105	94.7368	64.2857	60	57.8947	73.913	35.7143	60	56.5217	72.7273
NC_037332.1:58363477-58363477	NC_037332.1	58363477	58363477	null					Not found	0	0.0442834	14.1147	88.2353	85.7143	75	89.4737	70.5882	70	85.7143	76.4706	78.2609	100	63.3333	52.1739	50	66.6667	62.5	70.3704	46.4286	80.9524
NC_037332.1:66291350-66291350	NC_037332.1	66291350	66291350	null					Not found	0	0.000727104	18.6643	90.9091	82.7586	100	86.6667	83.3333	95	60	87.5	83.3333	70.9677	75	43.4783	52	72.2222	57.1429	75	78.7879	76.9231
NC_037332.1:67569518-67569518	NC_037332.1	67569518	67569518	LOC505479	gene-LOC505479	No description	-	gene	overlapping	0	1.81206e-08	35.9431	100	100	96.875	100	100	100	96	100	96.4286	48.2759	100	47.619	90.9091	93.5484	40	50	54.8387	40.625
NC_037332.1:67569529-67569529	NC_037332.1	67569529	67569529	LOC505479	gene-LOC505479	No description	-	gene	overlapping	0	3.72757e-08	-24.9469	93.5484	40	93.75	88.4615	60	44	96	56	53.5714	96.5517	92	100	95.4545	93.5484	90	95	93.5484	93.75
NC_037332.1:70706362-70706362	NC_037332.1	70706362	70706362	BTBD11	gene-BTBD11	BTB (POZ) domain containing 11	+	gene	overlapping	0	2.23036e-11	31.0273	94.7368	100	70.5882	100	100	84.2105	36.8421	88.0952	100	36.3636	47.2222	52.381	50	94.7368	46.6667	67.8571	0	100
NC_037332.1:72378550-72378550	NC_037332.1	72378550	72378550	LARGE1	gene-LARGE1	LARGE xylosyl- and glucuronyltransferase 1	-	gene	overlapping	0	0.0487401	13.8116	89.4737	100	94.4444	88.8889	89.4737	28.5714	100	84.6154	77.7778	88.8889	94.1176	54.5455	73.913	50	61.5385	40	70.5882	95.3488
NC_037332.1:73560520-73560520	NC_037332.1	73560520	73560520	TOM1	gene-TOM1	target of myb1 membrane trafficking protein	+	gene	overlapping	0	0.00526538	13.1248	92.8571	100	100	100	90	100	100	88	95.6522	27.5862	100	95.4545	100	100	28.5714	100	100	96.7742
NC_037332.1:73560729-73560729	NC_037332.1	73560729	73560729	TOM1	gene-TOM1	target of myb1 membrane trafficking protein	+	gene	overlapping	0	0.0334867	16.7842	45.4545	94.7368	100	100	95.2381	95	95.8333	56.5217	87.5	55	100	42.8571	73.6842	55	100	95.8333	51.8519	45
NC_037332.1:75435390-75435390	NC_037332.1	75435390	75435390	TST	gene-TST	thiosulfate sulfurtransferase	-	gene	overlapping	0	0.0472315	-6.68011	100	100	100	100	100	100	94.1176	96.9697	41.6667	100	96.875	96	100	100	100	100	100	100
NC_037332.1:75836788-75836788	NC_037332.1	75836788	75836788	ELFN2	gene-ELFN2	No description	-	gene	overlapping	0	2.00692e-07	-25.2417	34.7826	100	96	43.75	89.2857	100	36.3636	52.381	0	100	42.5	100	100	50	100	100	92	95.2381
NC_037332.1:83023425-83023425	NC_037332.1	83023425	83023425	ITPR2	gene-ITPR2	inositol 1%2C4%2C5-trisphosphate receptor type 2	+	gene	overlapping	0	0.00251641	-13.3646	100	100	95.4545	100	57.8947	55	54.5455	100	100	100	100	100	94.1176	100	100	100	92	97.0588
NC_037332.1:83664539-83664539	NC_037332.1	83664539	83664539	null					Not found	0	0.0293651	10.2504	96.1538	96.6667	100	90.9091	100	100	86.6667	92.8571	95.6522	80.6452	100	90.4762	91.3044	76.6667	68.75	75	86.6667	97.1429
NC_037332.1:84134698-84134698	NC_037332.1	84134698	84134698	null					Not found	0	0.000278339	23.1733	57.8947	100	95.8333	100	6.06061	75	47.619	100	100	42.8571	48	45.4545	0	100	36.8421	100	44.4444	56.25
NC_037332.1:84938928-84938928	NC_037332.1	84938928	84938928	LRMP	gene-LRMP	No description	-	gene	overlapping	0	2.2827e-09	27.2208	92.5926	93.75	100	92.3077	96	100	100	96.9697	100	100	45.7143	50	65	100	100	37.5	36.1111	92.3077
NC_037332.1:88020878-88020878	NC_037332.1	88020878	88020878	ST8SIA1	gene-ST8SIA1	ST8 alpha-N-acetyl-neuraminide alpha-2%2C8-sialyltransferase 1	+	gene	overlapping	0	0.00243076	12.9377	100	100	94.7368	100	100	100	100	95.6522	96.1538	94.4444	100	94.4444	82.6087	96.1538	58.3333	80.9524	84	79.1667
NC_037332.1:88020918-88020918	NC_037332.1	88020918	88020918	ST8SIA1	gene-ST8SIA1	ST8 alpha-N-acetyl-neuraminide alpha-2%2C8-sialyltransferase 1	+	gene	overlapping	0	0.00151637	14.4449	96.1538	96	100	100	96.4286	90.4762	88	82.6087	100	94.4444	95.6522	77.7778	69.5652	88.4615	75	71.4286	64	83.3333
NC_037332.1:88020919-88020919	NC_037332.1	88020919	88020919	ST8SIA1	gene-ST8SIA1	ST8 alpha-N-acetyl-neuraminide alpha-2%2C8-sialyltransferase 1	+	gene	overlapping	0	0.019138	16.9931	75	94.4444	100	100	88.4615	78.5714	88.2353	88.2353	100	92.8571	90	47.3684	56.25	67.7419	66.6667	92.3077	65	81.8182
NC_037332.1:88020938-88020938	NC_037332.1	88020938	88020938	ST8SIA1	gene-ST8SIA1	ST8 alpha-N-acetyl-neuraminide alpha-2%2C8-sialyltransferase 1	+	gene	overlapping	0	0.0005764	15.6195	100	96	94.7368	95.6522	96.4286	95.2381	100	100	96.1538	88.8889	95.6522	72.2222	69.5652	84.6154	79.1667	76.1905	84	83.3333
NC_037332.1:88020939-88020939	NC_037332.1	88020939	88020939	ST8SIA1	gene-ST8SIA1	ST8 alpha-N-acetyl-neuraminide alpha-2%2C8-sialyltransferase 1	+	gene	overlapping	0	0.0468104	14.1977	87.5	83.3333	100	100	96.1538	92.8571	100	94.1176	78.5714	100	95	73.6842	68.75	70.9677	66.6667	69.2308	65	95.4545
NC_037332.1:88020941-88020941	NC_037332.1	88020941	88020941	ST8SIA1	gene-ST8SIA1	ST8 alpha-N-acetyl-neuraminide alpha-2%2C8-sialyltransferase 1	+	gene	overlapping	0	0.00134612	19.4869	87.5	94.4444	100	93.3333	96.1538	92.8571	88.2353	100	100	100	55	68.4211	75	67.7419	75	84.6154	65	86.3636
NC_037332.1:88020972-88020972	NC_037332.1	88020972	88020972	ST8SIA1	gene-ST8SIA1	ST8 alpha-N-acetyl-neuraminide alpha-2%2C8-sialyltransferase 1	+	gene	overlapping	0	2.2099e-06	26.6441	92.3077	92	94.7368	78.2609	82.1429	66.6667	76	81.8182	73.0769	61.1111	82.6087	44.4444	60.8696	53.8462	50	33.3333	36	75
NC_037332.1:88999509-88999509	NC_037332.1	88999509	88999509	null					Not found	0	0.011316	15.7511	47.8261	40	27.7778	48	36	34.4828	31.5789	69.2308	16.6667	23.8095	37.5	17.6471	30	15.9091	20	29.1667	13.0435	22.7273
NC_037332.1:88999519-88999519	NC_037332.1	88999519	88999519	null					Not found	0	0.0465354	11.976	26.087	23.3333	16.6667	44	36	41.3793	10.5263	61.5385	27.7778	14.2857	29.1667	23.5294	20	27.2727	26.6667	16.6667	17.3913	4.54545
NC_037332.1:88999539-88999539	NC_037332.1	88999539	88999539	null					Not found	0	0.00167605	15.6301	43.4783	20	16.6667	60	36	34.4828	15.7895	80.7692	16.6667	23.8095	45.8333	17.6471	13.3333	29.5455	33.3333	4.16667	8.69565	6.81818
NC_037332.1:89713449-89713449	NC_037332.1	89713449	89713449	null					Not found	0	0.00222687	17.2044	88.8889	95	76.9231	94.4444	96	60	65.2174	85.7143	96.875	84	61.2903	57.1429	85.7143	80	55.5556	48	66.6667	65.8537
NC_037332.1:101381305-101381305	NC_037332.1	101381305	101381305	null					Not found	0	0.034007	15.7861	58.6207	76.9231	65.5172	87.5	83.871	68.75	86.6667	83.3333	57.1429	69.2308	47.619	69.5652	33.3333	41.0256	58.3333	75	41.6667	90.4762
NC_037332.1:103408486-103408486	NC_037332.1	103408486	103408486	C1S	gene-C1S	complement C1s	-	gene	overlapping	0	0.0368844	17.6116	81.25	76.9231	92.3077	60	92	82.6087	70.8333	72.2222	86.9565	75	71.4286	61.1111	55	28.5714	66.6667	55.5556	52.9412	90.3226
NC_037332.1:103408487-103408487	NC_037332.1	103408487	103408487	C1S	gene-C1S	complement C1s	-	gene	overlapping	0	0.0472256	15.6477	89.4737	83.3333	87.5	65	73.6842	64.7059	58.8235	80	86.9565	70	62.069	66.6667	50	13.6364	69.2308	62.5	68.1818	86.3636
NC_037332.1:104048510-104048510	NC_037332.1	104048510	104048510	PLEKHG6	gene-PLEKHG6	No description	-	gene	overlapping	0	0.0211991	7.24427	94.4444	91.4286	100	89.2857	100	100	100	91.4286	91.6667	55.5556	40.625	100	100	100	100	100	100	96.875
NC_037332.1:104273588-104273588	NC_037332.1	104273588	104273588	VWF	gene-VWF	von Willebrand factor	+	gene	overlapping	0	3.8355e-08	22.4219	59.2593	53.5714	0	52	100	0	100	100	42.1053	8.69565	4.54545	0	100	0	69.2308	66.6667	0	56
NC_037332.1:104578130-104578130	NC_037332.1	104578130	104578130	ANO2	gene-ANO2	No description	+	gene	overlapping	0	0.0060982	16.2128	91.3044	94.4444	95	89.6552	92.3077	83.3333	95	75	88.8889	76.9231	87.5	53.8462	81.4815	51.5152	66.6667	76.4706	80	84.6154
NC_037332.1:104578147-104578147	NC_037332.1	104578147	104578147	ANO2	gene-ANO2	No description	+	gene	overlapping	0	0.000140149	20.2526	91.3044	100	95	82.7586	84.6154	77.7778	85	87.5	83.3333	65.3846	87.5	69.2308	66.6667	33.3333	75	58.8235	76	73.0769
NC_037332.1:104578188-104578188	NC_037332.1	104578188	104578188	ANO2	gene-ANO2	No description	+	gene	overlapping	0	0.000132663	20.6979	95.6522	100	95	82.7586	80.7692	77.7778	85	84.375	100	65.3846	79.1667	69.2308	62.963	36.3636	66.6667	82.3529	76	76.9231
NC_037332.1:104578191-104578191	NC_037332.1	104578191	104578191	ANO2	gene-ANO2	No description	+	gene	overlapping	0	0.0314539	13.689	100	94.4444	100	86.2069	76.9231	77.7778	90	87.5	94.4444	76.9231	95.8333	76.9231	77.7778	45.4545	58.3333	88.2353	80	84.6154
NC_037332.1:104578224-104578224	NC_037332.1	104578224	104578224	ANO2	gene-ANO2	No description	+	gene	overlapping	0	0.0189619	14.9315	91.3044	94.4444	100	79.3103	96.1538	72.2222	85	93.75	100	76.9231	100	53.8462	81.4815	48.4848	58.3333	94.1176	80	84.6154
NC_037332.1:104719580-104719580	NC_037332.1	104719580	104719580	null					Not found	0	0.000465288	24.6846	55.5556	81.8182	85	60	63.6364	42.1053	46.1538	53.3333	29.4118	8	29.6296	33.3333	42.3077	15.7895	35.2941	42.4242	17.2414	70.8333
NC_037332.1:104719610-104719610	NC_037332.1	104719610	104719610	null					Not found	0	0.00187543	24.461	77.7778	86.3636	80	80	63.6364	47.3684	84.6154	60	29.4118	24	40.7407	33.3333	50	31.5789	41.1765	54.5455	34.4828	79.1667
NC_037332.1:104719632-104719632	NC_037332.1	104719632	104719632	null					Not found	0	0.0270514	20.9817	72.2222	86.3636	91.6667	90	65.625	42.1053	69.2308	66.6667	52.9412	28	44.4444	46.6667	53.8462	42.1053	35.2941	56.25	41.3793	100
NC_037332.1:104754165-104754165	NC_037332.1	104754165	104754165	NTF3	gene-NTF3	neurotrophin 3	-	gene	overlapping	0	8.1408e-08	-22.7142	50	100	87.5	88.2353	93.3333	100	5.88235	40	95.6522	100	95.4545	100	92.8571	95.4545	100	96.5517	93.3333	91.3793
NC_037332.1:104762320-104762320	NC_037332.1	104762320	104762320	NTF3	gene-NTF3	neurotrophin 3	-	gene	overlapping	0	0.00015395	27.1002	77.2727	85.7143	81.8182	65.3846	76.1905	37.5	53.3333	59.2593	57.8947	28.5714	27.2727	27.2727	52.9412	23.8095	46.1538	20	44.4444	80
NC_037332.1:104762366-104762366	NC_037332.1	104762366	104762366	NTF3	gene-NTF3	neurotrophin 3	-	gene	overlapping	0	0.011116	19.4358	81.8182	95.2381	100	84	90.4762	75	93.3333	70.3704	78.9474	47.619	77.2727	63.6364	58.8235	57.1429	69.2308	60	77.7778	82.7586
NC_037332.1:104992527-104992527	NC_037332.1	104992527	104992527	null					Not found	0	0.000186573	27.9867	45	66.6667	26.6667	58.8235	91.6667	57.1429	63.6364	70	68.75	42.8571	41.1765	33.3333	23.5294	27.7778	36.3636	30.4348	25	36
NC_037332.1:104992547-104992547	NC_037332.1	104992547	104992547	null					Not found	0	0.0135785	20.0076	75	94.4444	53.3333	70.5882	100	57.1429	63.6364	70	68.75	71.4286	70.5882	33.3333	47.0588	44.4444	63.6364	26.087	56.25	60
NC_037332.1:104992556-104992556	NC_037332.1	104992556	104992556	null					Not found	0	0.0194069	20.2126	60	66.6667	53.3333	64.7059	100	42.8571	81.8182	85	68.75	50	64.7059	33.3333	52.9412	50	45.4545	34.7826	50	60
NC_037332.1:105175867-105175867	NC_037332.1	105175867	105175867	null					Not found	0	0.0173883	11.1994	100	100	100	94.7368	100	91.3044	100	96.875	93.3333	100	100	50	95.4545	30	100	100	100	100
NC_037332.1:106368186-106368186	NC_037332.1	106368186	106368186	PRMT8	gene-PRMT8	protein arginine methyltransferase 8	-	gene	overlapping	0	0.00634825	-18.4886	85.1852	80	5.88235	66.6667	89.4737	45.4545	90.9091	80	94.7368	79.1667	91.6667	100	96.2963	87.8788	100	95	69.697	85
NC_037332.1:106459935-106459935	NC_037332.1	106459935	106459935	null					Not found	0	7.17417e-15	-44.6731	52.6316	43.4783	63.6364	57.1429	41.1765	50	0	40	45.8333	100	100	92.3077	96.2963	96.4286	66.6667	82.3529	61.9048	100
NC_037332.1:106676434-106676434	NC_037332.1	106676434	106676434	TSPAN9	gene-TSPAN9	No description	-	gene	overlapping	0	0.0201859	9.41646	0	0	0	8.33333	0	0	100	0	10	7.69231	4.16667	6.25	7.14286	3.33333	5	0	0	0
NC_037332.1:106737552-106737552	NC_037332.1	106737552	106737552	TSPAN9	gene-TSPAN9	No description	-	gene	overlapping	0	2.99205e-05	-14.4317	100	100	100	100	100	100	0	100	57.5758	100	100	100	100	100	100	90.9091	96.5517	100
NC_037332.1:106924384-106924384	NC_037332.1	106924384	106924384	NRIP2	gene-NRIP2	No description	+	gene	overlapping	0	0.000179807	26.9782	100	100	100	100	100	96.2963	100	100	100	40	40	85.7143	100	100	60	27.7778	100	100
NC_037332.1:107471574-107471574	NC_037332.1	107471574	107471574	NINJ2	gene-NINJ2	ninjurin 2	-	gene	overlapping	0	0.0259507	-12.2745	100	100	36.6667	100	96.5517	42.8571	100	100	100	100	100	100	100	100	100	93.3333	95.6522	97.561
NC_037332.1:108337036-108337036	NC_037332.1	108337036	108337036	DCP1B	gene-DCP1B	decapping mRNA 1B	-	gene	overlapping	0	8.41716e-05	-12.6399	100	94.7368	94.1176	96.4286	33.3333	100	42.8571	100	93.3333	100	97.0588	100	96.5517	94.1176	100	96.5517	89.2857	95
NC_037332.1:108337065-108337065	NC_037332.1	108337065	108337065	DCP1B	gene-DCP1B	decapping mRNA 1B	-	gene	overlapping	0	9.18392e-05	-11.9556	100	100	100	96.4286	37.037	100	42.8571	97.5	100	97.1429	97.0588	100	100	94.1176	100	93.1034	100	100
NC_037332.1:108702143-108702143	NC_037332.1	108702143	108702143	CACNA1C	gene-CACNA1C	No description	+	gene	overlapping	0	0.00681454	15.2278	100	100	100	100	100	100	94.1176	100	100	100	100	80	42.3077	100	81.8182	52.9412	100	100
NC_037332.1:108839171-108839171	NC_037332.1	108839171	108839171	HDHD5	gene-HDHD5	haloacid dehalogenase like hydrolase domain containing 5	-	gene	overlapping	0	0.0205838	-12.9382	81.8182	100	79.1667	66.6667	80.7692	75	87.5	83.3333	73.3333	90.9091	82.3529	100	88.4615	92.3077	90	100	100	100
NC_037332.1:108841092-108841092	NC_037332.1	108841092	108841092	HDHD5	gene-HDHD5	haloacid dehalogenase like hydrolase domain containing 5	-	gene	overlapping	0	2.64932e-06	-25.1138	20.8333	59.0909	28	30	4	11.7647	66.6667	32	8.82353	37.931	48.5714	67.7419	34.6154	86.9565	29.6296	65.7895	45	70.9677
NC_037332.1:109049677-109049677	NC_037332.1	109049677	109049677	CECR2	gene-CECR2	No description	+	gene	overlapping	0	2.34292e-06	24.4866	100	96.1538	100	100	100	100	100	48.3871	66.6667	93.1034	91.4286	66.6667	0	43.75	57.1429	44	94.7368	100
NC_037332.1:109049732-109049732	NC_037332.1	109049732	109049732	CECR2	gene-CECR2	No description	+	gene	overlapping	0	0.0305038	12.9061	100	100	100	100	100	100	93.75	48.3871	95.2381	96.5517	94.2857	91.6667	27.7778	43.75	85.7143	92	94.7368	94.7368
NC_037332.1:109049752-109049752	NC_037332.1	109049752	109049752	CECR2	gene-CECR2	No description	+	gene	overlapping	0	0.00198449	14.2652	52.381	3.84615	33.3333	100	96.9697	57.1429	0	45.1613	66.6667	58.6207	62.8571	0	0	3.125	57.1429	48	63.1579	34.2105
NC_037332.1:109111435-109111435	NC_037332.1	109111435	109111435	BCL2L13	gene-BCL2L13	BCL2 like 13	+	gene	overlapping	0	0.00170704	-13.9349	100	86.6667	50	66.6667	100	100	100	57.1429	100	96.1538	100	94.7368	100	100	100	100	95	100
NC_037332.1:109132444-109132444	NC_037332.1	109132444	109132444	BCL2L13	gene-BCL2L13	BCL2 like 13	+	gene	overlapping	0	0.0216856	13.2125	100	92.8571	94.1176	100	100	100	100	96.2963	92.3077	44.4444	55.5556	100	100	56.6667	100	100	100	100
NC_037332.1:109196038-109196038	NC_037332.1	109196038	109196038	MICAL3	gene-MICAL3	No description	-	gene	overlapping	0	9.27919e-06	-19.1681	100	100	57.1429	93.75	18.1818	100	42.8571	96.2963	59.2593	100	100	100	100	40	100	100	100	100
NC_037332.1:109204102-109204102	NC_037332.1	109204102	109204102	MICAL3	gene-MICAL3	No description	-	gene	overlapping	0	1.36534e-06	19.0691	100	93.1034	100	100	100	95.4545	100	91.8919	100	95.4545	100	43.3333	96.875	86.9565	100	96.875	56	33.3333
NC_037332.1:109251307-109251307	NC_037332.1	109251307	109251307	MICAL3	gene-MICAL3	No description	-	gene	overlapping	0	0.00270516	-10.7554	100	100	100	47.3684	100	100	92.8571	52.1739	100	100	100	95.4545	96.7742	100	100	100	100	96.9697
NC_037332.1:109338356-109338356	NC_037332.1	109338356	109338356	null					Not found	0	8.95865e-06	-16.1035	57.6923	41.1765	100	100	100	100	45.8333	100	95.6522	100	100	100	100	100	96	92.8571	96.4286	100
NC_037332.1:109470179-109470179	NC_037332.1	109470179	109470179	GGA1	gene-GGA1	golgi associated%2C gamma adaptin ear containing%2C ARF binding protein 1	+	gene	overlapping	0	0.0230702	-9.35257	83.3333	100	100	64.2857	100	100	100	43.4783	100	100	100	94.7368	100	94.2857	100	89.4737	100	96.7742
NC_037332.1:110800813-110800813	NC_037332.1	110800813	110800813	SYNGR1	gene-SYNGR1	synaptogyrin 1	+	gene	overlapping	0	0.00030103	-15.0132	85.7143	100	28.5714	43.75	43.4783	78.5714	66.6667	48.3871	32.3529	78.2609	78.7879	54.5455	25	77.7778	88.8889	100	66.6667	92.6829
NC_037332.1:110853381-110853381	NC_037332.1	110853381	110853381	TAB1	gene-TAB1	TGF-beta activated kinase 1 (MAP3K7) binding protein 1	+	gene	overlapping	0	0.000163457	-19.3374	0	58.5366	6.25	50	72.4138	0	40.7407	100	100	62.5	73.3333	0	48.1481	100	100	100	54.8387	63.1579
NC_037332.1:110992708-110992708	NC_037332.1	110992708	110992708	null					Not found	0	0.00601256	9.39484	100	96	95	95.8333	100	100	100	97.4359	94.1176	48	45.8333	100	100	100	100	100	100	100
NC_037332.1:111607849-111607849	NC_037332.1	111607849	111607849	TNRC6B	gene-TNRC6B	trinucleotide repeat containing 6B	+	gene	overlapping	0	0.00123294	-13.8286	100	42.3077	100	94.7368	100	100	95.8333	92.8571	42.1053	100	97.2973	100	100	95	100	100	100	100
NC_037332.1:111657017-111657017	NC_037332.1	111657017	111657017	TNRC6B	gene-TNRC6B	trinucleotide repeat containing 6B	+	gene	overlapping	0	0.00546903	10.8455	100	100	95.4545	94.7368	93.9394	89.4737	94.1176	92.1053	88.8889	96.5517	85	95.4545	77.7778	88	100	80	82.6087	45.7143
NC_037332.1:111735825-111735825	NC_037332.1	111735825	111735825	SGSM3	gene-SGSM3	small G protein signaling modulator 3	+	gene	overlapping	0	0.0134464	11.7985	44.4444	0	100	95.4545	96.4286	100	52.9412	96.4286	65	48.2759	33.3333	87.5	94.7368	39.1304	54.5455	53.8462	36	97.1429
NC_037332.1:111737789-111737789	NC_037332.1	111737789	111737789	SGSM3	gene-SGSM3	small G protein signaling modulator 3	+	gene	overlapping	0	0.0393147	10.329	87.5	100	100	83.3333	84.375	100	92.5926	91.3044	73.913	93.3333	84	94.4444	77.2727	66.6667	100	89.6552	69.2308	45.4545
NC_037332.1:113248543-113248543	NC_037332.1	113248543	113248543	TCF20	gene-TCF20	transcription factor 20	-	gene	overlapping	0	0.046823	-8.52597	95.4545	89.6552	96.2963	61.1111	95.8333	100	94.4444	66.6667	100	95.4545	96.2963	100	100	90	100	100	100	94.4444
NC_037332.1:113248700-113248700	NC_037332.1	113248700	113248700	TCF20	gene-TCF20	transcription factor 20	-	gene	overlapping	0	2.25332e-05	-16.7023	100	100	100	66.6667	38.4615	100	100	100	29.1667	100	100	100	92.3077	100	100	96.1538	100	96.1538
NC_037332.1:113771813-113771813	NC_037332.1	113771813	113771813	PACSIN2	gene-PACSIN2	protein kinase C and casein kinase substrate in neurons 2	-	gene	overlapping	0	0.0253899	13.4704	96	96.2963	94.7368	88	91.1765	100	87.5	86.1111	92.8571	84.6154	75.8621	72.7273	62.5	78.2609	66.6667	84.375	93.3333	93.1034
NC_037332.1:113983047-113983047	NC_037332.1	113983047	113983047	SCUBE1	gene-SCUBE1	No description	-	gene	overlapping	0	0.0112855	-7.26564	100	100	87.5	100	100	100	100	100	31.5789	100	95.8333	100	100	100	91.6667	100	96.9697	100
NC_037332.1:114076165-114076165	NC_037332.1	114076165	114076165	SCUBE1	gene-SCUBE1	No description	-	gene	overlapping	0	1.09746e-07	-17.9593	0	62.963	100	100	100	100	47.8261	100	100	100	97.0588	100	96.4286	85.1852	100	93.75	100	100
NC_037332.1:114170751-114170751	NC_037332.1	114170751	114170751	MPPED1	gene-MPPED1	No description	+	gene	overlapping	0	0.0217745	10.795	100	100	100	100	86.9565	100	95.4545	100	100	55.5556	43.5897	91.6667	94.4444	100	100	100	100	100
NC_037332.1:114212881-114212881	NC_037332.1	114212881	114212881	MPPED1	gene-MPPED1	No description	+	gene	overlapping	0	0.0266738	9.15598	95	100	100	100	100	100	81.25	100	100	53.8462	50	100	100	96.6667	100	100	93.3333	100
NC_037332.1:114245971-114245971	NC_037332.1	114245971	114245971	MPPED1	gene-MPPED1	No description	+	gene	upstream	145	0.0214	18.7867	40	60	41.6667	57.1429	47.619	50	58.8235	65.2174	37.5	10.7143	18.75	36.3636	42.1053	54.5455	41.1765	39.1304	14.2857	31.8182
NC_037332.1:114275348-114275348	NC_037332.1	114275348	114275348	EFCAB6	gene-EFCAB6	No description	-	gene	overlapping	0	1.54032e-06	-28.8942	0	60.8696	100	100	91.3044	37.037	65	68	100	100	100	92.3077	95.8333	100	100	94.1176	100	100
NC_037332.1:114281761-114281761	NC_037332.1	114281761	114281761	EFCAB6	gene-EFCAB6	No description	-	gene	overlapping	0	3.35225e-14	49.2416	100	66.6667	57.1429	100	91.6667	100	100	96.2963	95.8333	13.3333	0	56.6667	75	0	27.2727	31.25	90.9091	70
NC_037332.1:114316544-114316544	NC_037332.1	114316544	114316544	EFCAB6	gene-EFCAB6	No description	-	gene	overlapping	0	0.00390183	17.4115	63.6364	85.1852	66.6667	66.6667	68.8889	68.4211	68.75	58.3333	75	34.7826	51.8519	44.4444	54.5455	78.9474	43.3333	42	52.7778	62.1622
NC_037332.1:114456143-114456143	NC_037332.1	114456143	114456143	EFCAB6	gene-EFCAB6	No description	-	gene	overlapping	0	0.0240608	-12.367	100	100	100	37.931	100	70.5882	100	33.3333	60	96.875	41.9355	96.1538	100	100	94.4444	95	92.5926	96.1538
NC_037332.1:114502150-114502150	NC_037332.1	114502150	114502150	EFCAB6	gene-EFCAB6	No description	-	gene	overlapping	0	0.0243101	11.8173	100	92.5926	94.7368	100	94.1176	100	100	89.4737	95.8333	72.2222	93.5484	95.2381	78.9474	64.5161	83.3333	92.5926	84	96
NC_037332.1:114522078-114522078	NC_037332.1	114522078	114522078	SULT4A1	gene-SULT4A1	sulfotransferase family 4A member 1	-	gene	overlapping	0	0.0373089	-11.5296	100	80	100	100	100	100	9.09091	100	100	100	100	100	100	100	100	100	92.8571	100
NC_037332.1:114680573-114680573	NC_037332.1	114680573	114680573	PNPLA3	gene-PNPLA3	No description	+	gene	overlapping	0	0.0246373	15.1816	44.4444	38.4615	32.1429	56.5217	44.1176	61.1111	40.9091	50	57.1429	51.8519	6.45161	35	50	19.3548	42.8571	24	27.2727	31.4286
NC_037332.1:114681229-114681229	NC_037332.1	114681229	114681229	PNPLA3	gene-PNPLA3	No description	+	gene	overlapping	0	0.0485311	16.3674	73.6842	81.8182	72.2222	68.4211	85	57.8947	53.8462	57.1429	36.8421	77.2727	31.4286	22.7273	55.1724	46.1538	63.6364	52.1739	35	56
NC_037332.1:114681282-114681282	NC_037332.1	114681282	114681282	PNPLA3	gene-PNPLA3	No description	+	gene	overlapping	0	0.00184627	20.3754	64.2857	70.7317	62.5	64.5161	54.5455	74.0741	58.3333	55.8824	52.6316	72	41.3793	35.7143	43.2432	36.1702	53.8462	33.3333	30.4348	28
NC_037332.1:114681353-114681353	NC_037332.1	114681353	114681353	PNPLA3	gene-PNPLA3	No description	+	gene	overlapping	0	0.0016064	21.917	71.4286	56.0976	68.75	77.4193	68.1818	51.8519	70.8333	61.7647	68.4211	56	34.4828	14.2857	62.1622	48.9362	53.8462	25	34.7826	68
NC_037332.1:114681355-114681355	NC_037332.1	114681355	114681355	PNPLA3	gene-PNPLA3	No description	+	gene	overlapping	0	0.00290202	19.4628	64.2857	58.5366	43.75	54.8387	31.8182	37.037	54.1667	47.0588	47.3684	56	17.2414	14.2857	37.8378	25.5319	30.7692	33.3333	8.69565	40
NC_037332.1:114797140-114797140	NC_037332.1	114797140	114797140	PARVB	gene-PARVB	parvin beta	+	gene	overlapping	0	5.23878e-05	20.7998	94.4444	95	100	100	95.6522	100	94.4444	94.7368	91.6667	100	100	100	100	100	63.6364	61.5385	0	53.5714
NC_037332.1:114863215-114863215	NC_037332.1	114863215	114863215	PARVB	gene-PARVB	parvin beta	+	gene	overlapping	0	6.98382e-07	-26.711	3.33333	28.125	47.619	94.7368	100	38.4615	35.2941	63.1579	100	95.6522	100	100	100	100	54.5455	58.8235	42.1053	100
NC_037332.1:114877873-114877873	NC_037332.1	114877873	114877873	PARVG	gene-PARVG	parvin gamma	+	gene	overlapping	0	6.45927e-06	20.3314	100	100	67.7419	93.3333	94.7368	60	100	97.561	100	56	92.5926	35.7143	93.1034	10	92.3077	95.8333	100	54.8387
NC_037332.1:114888102-114888102	NC_037332.1	114888102	114888102	PARVG	gene-PARVG	parvin gamma	+	gene	overlapping	0	0.0442381	9.63898	95.2381	95.6522	100	92.3077	96.4286	89.4737	100	100	100	68.75	54.8387	100	61.5385	100	100	100	100	97.2222
NC_037332.1:115274160-115274160	NC_037332.1	115274160	115274160	PRR5	gene-PRR5	proline rich 5	+	gene	overlapping	0	0.00407656	-11.4025	100	95.4545	100	62.5	94.4444	100	100	90	43.4783	100	100	95.6522	100	100	100	100	96.2963	96.5517
NC_037332.1:115313147-115313147	NC_037332.1	115313147	115313147	PRR5	gene-PRR5	proline rich 5	+	gene	overlapping	0	2.23066e-06	17.8979	100	96	100	96.5517	100	100	96.5517	96	100	42.8571	97.1429	94.7368	100	0	100	96.4286	92.8571	100
NC_037332.1:115345789-115345789	NC_037332.1	115345789	115345789	ARHGAP8	gene-ARHGAP8	No description	+	gene	overlapping	0	0.00307823	17.8166	13.3333	57.8947	33.3333	100	57.1429	100	62.5	96.9697	65	64.2857	100	50	66.6667	0	61.5385	50	33.3333	0
NC_037332.1:115361532-115361532	NC_037332.1	115361532	115361532	ARHGAP8	gene-ARHGAP8	No description	+	gene	overlapping	0	9.88038e-10	-29.9479	0	60.7143	37.5	100	45.4545	94.1176	57.1429	100	100	100	97.2222	95.2381	100	100	100	100	100	72
NC_037332.1:115438011-115438011	NC_037332.1	115438011	115438011	PHF21B	gene-PHF21B	No description	-	gene	overlapping	0	0.0207394	12.2341	100	96.7742	100	96.1538	100	100	100	97.0588	100	100	95.1219	38.4615	50	100	100	100	100	96.2963
NC_037332.1:115542412-115542412	NC_037332.1	115542412	115542412	null					Not found	0	0.000696525	17.7129	100	51.7241	100	44.4444	100	42.1053	92.8571	100	59.0909	7.14286	42.8571	100	66.6667	10	100	100	62.963	41.1765
NC_037332.1:115907910-115907910	NC_037332.1	115907910	115907910	FBLN1	gene-FBLN1	fibulin 1	+	gene	overlapping	0	0.0010679	-17.3508	100	100	100	100	100	90	56.25	0	92.5926	100	100	100	100	95	100	100	100	100
NC_037332.1:115950475-115950475	NC_037332.1	115950475	115950475	FBLN1	gene-FBLN1	fibulin 1	+	gene	overlapping	0	0.0177816	-14.4725	60.5263	81.25	89.4737	80	75	76.4706	64.2857	62.7907	72.4138	68.75	59.1837	72.2222	100	100	100	92.3077	100	100
NC_037332.1:115954845-115954845	NC_037332.1	115954845	115954845	FBLN1	gene-FBLN1	fibulin 1	+	gene	overlapping	0	2.02823e-17	-42.6049	0	0	93.1034	40	2.43902	78.5714	15.3846	0	92.8571	52.381	0	100	100	83.3333	77.7778	100	92.3077	100
NC_037332.1:115970421-115970421	NC_037332.1	115970421	115970421	null					Not found	0	0.0124213	-17.9552	56	75	61.1111	30.4348	58.3333	15	81.25	11.1111	13.0435	50	67.8571	40	51.5152	81.8182	90	68.1818	36.8421	76.6667
NC_037332.1:116186302-116186302	NC_037332.1	116186302	116186302	null					Not found	0	1.49047e-08	24.6133	95.8333	100	61.9048	100	96	100	92.8571	94.1176	100	60	41.1765	44.4444	88	88.2353	70	45.7143	84.8485	96.7742
NC_037332.1:116281013-116281013	NC_037332.1	116281013	116281013	WNT7B	gene-WNT7B	No description	-	gene	overlapping	0	0.00722973	14.709	76.1905	100	89.6552	75	87.5	78.9474	100	81.8182	85.7143	76.3158	78.5714	85	59.2593	71.4286	43.4783	62.069	76	90.3226
NC_037332.1:116307403-116307403	NC_037332.1	116307403	116307403	null					Not found	0	3.75032e-05	30.6225	95.2381	100	100	100	100	100	100	100	93.75	100	90.4762	0	40.9091	32	100	100	100	50
NC_037332.1:116408213-116408213	NC_037332.1	116408213	116408213	MIRLET7A-3	gene-MIRLET7A-3	microRNA let-7a-3	+	gene	downstream	197	5.87764e-05	-14.8461	4.54545	59.375	93.75	89.4737	30	100	0	0	100	29.4118	40.4762	43.75	93.3333	58.3333	100	100	100	45.4545
NC_037332.1:116682774-116682774	NC_037332.1	116682774	116682774	CELSR1	gene-CELSR1	No description	-	gene	overlapping	0	0.00890502	8.8733	100	94.7368	95.6522	94.4444	97.2973	100	100	100	100	96.1538	30	96.6667	100	90.4762	96.1538	100	96.6667	96.1538
NC_037332.1:116697806-116697806	NC_037332.1	116697806	116697806	CELSR1	gene-CELSR1	No description	-	gene	overlapping	0	0.0296191	10.309	100	100	95.2381	93.75	100	95.6522	100	95.4545	95.8333	100	93.1034	66.6667	59.0909	100	64.2857	100	100	100
NC_037332.1:116697869-116697869	NC_037332.1	116697869	116697869	CELSR1	gene-CELSR1	No description	-	gene	overlapping	0	0.000519113	-20.4854	92.8571	96.5517	57.1429	50	100	60.8696	100	100	50	95.2381	96.5517	100	100	100	100	100	100	100
NC_037332.1:116796471-116796471	NC_037332.1	116796471	116796471	CELSR1	gene-CELSR1	No description	-	gene	overlapping	0	0.00123195	13.8679	100	100	100	95.4545	96.875	92.3077	100	90.3226	93.5484	81.8182	81.5789	95.4545	85	66.6667	90.9091	81.25	78.2609	82.7586
NC_037332.1:116851728-116851728	NC_037332.1	116851728	116851728	GRAMD4	gene-GRAMD4	GRAM domain containing 4	+	gene	overlapping	0	0.0248305	11.8426	100	84	83.3333	82.1429	84.6154	93.5484	86.9565	81.25	75	81.6327	56.0976	69.697	85.7143	84	70.3704	66.6667	59.4595	90.625
NC_037332.1:116864651-116864651	NC_037332.1	116864651	116864651	GRAMD4	gene-GRAMD4	GRAM domain containing 4	+	gene	overlapping	0	2.45833e-07	-18.0836	92.5926	93.75	100	100	92.8571	95	50	0	100	96.9697	92.3077	100	100	100	100	100	100	97.6744
NC_037332.1:116899218-116899218	NC_037332.1	116899218	116899218	GRAMD4	gene-GRAMD4	GRAM domain containing 4	+	gene	overlapping	0	0.0139503	-11.8542	5	62.069	100	90.9091	59.0909	100	59.0909	100	85.7143	100	100	66.6667	52.9412	96.4286	61.1111	94.4444	100	96.9697
NC_037332.1:116902210-116902210	NC_037332.1	116902210	116902210	GRAMD4	gene-GRAMD4	GRAM domain containing 4	+	gene	overlapping	0	0.00672831	13.3304	96.4286	100	100	100	97.0588	100	100	96.2963	100	56.5217	100	100	67.6471	53.3333	92.3077	100	100	100
NC_037332.1:116903878-116903878	NC_037332.1	116903878	116903878	GRAMD4	gene-GRAMD4	GRAM domain containing 4	+	gene	overlapping	0	0.0390918	16.0708	100	74.0741	81.25	50	55.5556	58.8235	76.4706	38.0952	31.25	59.375	20.8333	31.0345	63.8889	92	31.25	62.5	26.6667	33.3333
NC_037332.1:116964450-116964450	NC_037332.1	116964450	116964450	LOC101908206	gene-LOC101908206	No description	+	gene	overlapping	0	0.00690187	11.8441	100	93.75	100	92.3077	100	100	100	100	95	100	100	100	94.7368	52.9412	92	100	100	34.7826
NC_037332.1:117019189-117019189	NC_037332.1	117019189	117019189	TBC1D22A	gene-TBC1D22A	TBC1 domain family member 22A	+	gene	overlapping	0	0.0237655	10.8868	100	100	100	94.4444	100	100	100	92.3077	100	96.5517	95	100	92.3077	72.7273	95.6522	97.0588	89.4737	50
NC_037332.1:117027516-117027516	NC_037332.1	117027516	117027516	TBC1D22A	gene-TBC1D22A	TBC1 domain family member 22A	+	gene	overlapping	0	0.0159833	10.9391	100	92.8571	94.7368	100	100	100	91.3044	96.4286	100	45.8333	46.875	100	96.6667	100	100	100	87.5	100
NC_037332.1:117028540-117028540	NC_037332.1	117028540	117028540	TBC1D22A	gene-TBC1D22A	TBC1 domain family member 22A	+	gene	overlapping	0	0.00586893	16.5113	88.8889	82.3529	92.3077	100	87.5	95.6522	75	94.4444	89.4737	66.6667	65.5172	94.7368	64	70.5882	72.2222	68.4211	73.913	80.9524
NC_037332.1:117039546-117039546	NC_037332.1	117039546	117039546	TBC1D22A	gene-TBC1D22A	TBC1 domain family member 22A	+	gene	overlapping	0	1.73089e-05	20.222	100	100	100	100	90.9091	100	100	100	96.2963	90.9091	100	47.8261	32.2581	93.1034	46.6667	100	94.4444	100
NC_037332.1:117118803-117118803	NC_037332.1	117118803	117118803	TBC1D22A	gene-TBC1D22A	TBC1 domain family member 22A	+	gene	overlapping	0	0.0003226	-17.4198	100	100	100	61.9048	50	100	100	96.1538	26.6667	97.0588	100	100	100	100	100	100	94.4444	100
NC_037332.1:117118900-117118900	NC_037332.1	117118900	117118900	TBC1D22A	gene-TBC1D22A	TBC1 domain family member 22A	+	gene	overlapping	0	0.000613755	-19.2691	100	92.8571	93.75	52.6316	44	85.1852	100	100	42.3077	100	96.1538	100	100	100	100	88	100	100
NC_037332.1:117154093-117154093	NC_037332.1	117154093	117154093	TBC1D22A	gene-TBC1D22A	TBC1 domain family member 22A	+	gene	overlapping	0	0.000395883	-11.4356	100	100	100	65	53.5714	100	100	100	47.619	100	95.4545	100	94.7368	100	100	90.4762	96.5517	91.8919
NC_037332.1:117154144-117154144	NC_037332.1	117154144	117154144	TBC1D22A	gene-TBC1D22A	TBC1 domain family member 22A	+	gene	overlapping	0	2.1477e-05	-15.5517	92.3077	100	100	60	53.5714	93.75	100	80	57.1429	90.4762	100	100	100	96.4286	100	95.2381	100	94.5946
NC_037332.1:117212507-117212507	NC_037332.1	117212507	117212507	TBC1D22A	gene-TBC1D22A	TBC1 domain family member 22A	+	gene	overlapping	0	0.000884466	-17.5939	5	3.84615	50	100	95	61.9048	27.7778	100	100	100	54.5455	38.8889	65.2174	93.9394	54.5455	100	94.7368	100
NC_037332.1:117229306-117229306	NC_037332.1	117229306	117229306	TBC1D22A	gene-TBC1D22A	TBC1 domain family member 22A	+	gene	overlapping	0	0.0128258	-17.2072	6.66667	73.3333	100	100	100	100	64.2857	100	84.6154	100	100	100	100	90.9091	100	92.8571	100	100
NC_037332.1:117248428-117248428	NC_037332.1	117248428	117248428	null					Not found	0	0.00565692	-20.2955	18.75	40	12.5	30.7692	15.3846	28.5714	33.3333	36.3636	14.2857	68	45.8333	44.4444	55.5556	68.1818	13.0435	25	24.1379	68.4211
NC_037332.1:117248434-117248434	NC_037332.1	117248434	117248434	null					Not found	0	0.0265349	-15.3729	6.25	50	6.25	0	7.69231	7.14286	29.1667	18.1818	7.14286	60	16.6667	22.2222	33.3333	50	8.69565	25	6.89655	47.3684
NC_037332.1:117277021-117277021	NC_037332.1	117277021	117277021	null					Not found	0	0.000705569	16.3335	100	100	100	50	100	100	100	93.3333	100	93.1034	61.3636	54.5455	50	91.6667	50	100	95.6522	100
NC_037332.1:117301273-117301273	NC_037332.1	117301273	117301273	null					Not found	0	9.30754e-07	-18.3824	0	64.5161	100	100	100	100	55.5556	90.9091	100	100	97.6744	94.7368	100	88.8889	100	100	100	95.1219
NC_037332.1:117370783-117370783	NC_037332.1	117370783	117370783	null					Not found	0	0.0301947	8.65485	100	100	100	100	88.4615	95.4545	100	100	100	100	100	100	100	94.1176	100	100	50	61.9048
NC_037332.1:117370784-117370784	NC_037332.1	117370784	117370784	null					Not found	0	0.00417007	10.7061	100	92.8571	100	100	100	100	90	100	100	95.2381	100	94.1176	100	100	100	96.1538	54.8387	46.1538
NC_037332.1:117409588-117409588	NC_037332.1	117409588	117409588	null					Not found	0	0.015623	-10.4037	100	95.6522	92	66.6667	95.6522	92.3077	88.4615	100	53.5714	97.3684	100	100	100	97.1429	94.1176	94.4444	100	94.8718
NC_037332.1:117460285-117460285	NC_037332.1	117460285	117460285	null					Not found	0	0.00128234	22.976	100	100	100	100	41.1765	100	46.1538	50	100	100	100	72.2222	27.7778	52.6316	29.4118	59.0909	60	29.4118
NC_037332.1:117480365-117480365	NC_037332.1	117480365	117480365	null					Not found	0	0.00135467	-14.8835	0	47.619	91.6667	100	33.3333	100	0	33.3333	91.3044	100	100	50	28.5714	37.931	64.7059	50	100	100
NC_037332.1:117512098-117512098	NC_037332.1	117512098	117512098	null					Not found	0	1.48374e-13	36.3745	100	76	100	89.4737	91.6667	100	100	95.4545	95.2381	0	34.375	86.6667	63.6364	64.7059	100	91.6667	29.4118	50
NC_037332.1:117512142-117512142	NC_037332.1	117512142	117512142	null					Not found	0	0.0153166	11.7615	100	88	100	100	91.6667	91.3044	100	100	95.2381	100	96.875	75	100	97.0588	60	70.8333	70.5882	90
NC_037332.1:117529210-117529210	NC_037332.1	117529210	117529210	null					Not found	0	0.0309741	-12.1912	10	54.1667	100	93.3333	100	85.7143	50	96	52.1739	100	95.2381	42.8571	64.7059	100	66.6667	95.2381	91.6667	94.7368
NC_037332.1:117621667-117621667	NC_037332.1	117621667	117621667	null					Not found	0	0.00827015	20.199	56.5217	69.2308	72.7273	57.1429	56.25	55.5556	68.4211	58.3333	45	43.4783	64	27.7778	23.0769	34.2857	50	27.2727	35	52.5
NC_037332.1:117652136-117652136	NC_037332.1	117652136	117652136	null					Not found	0	0.000333182	23.3321	100	40.9091	100	52.1739	0	76	100	36	0	3.84615	4.34783	57.1429	56	57.1429	54.5455	0	0	62.069
NC_037332.1:117693828-117693828	NC_037332.1	117693828	117693828	null					Not found	0	1.29829e-10	34.3466	91.3044	100	100	100	100	100	95.8333	40	96	0	44	100	50	57.6923	100	53.8462	61.1111	47.3684
NC_037332.1:117717239-117717239	NC_037332.1	117717239	117717239	null					Not found	0	0.00135512	14.9893	100	100	100	100	89.4737	95	100	100	100	96.2963	92.8571	55.5556	100	94.4444	66.6667	68.75	75	100
NC_037332.1:117768604-117768604	NC_037332.1	117768604	117768604	LOC112446787	gene-LOC112446787	No description	+	gene	overlapping	0	0.0255662	16.8007	91.6667	86.6667	100	66.6667	74.0741	94.1176	94.7368	89.2857	64.2857	45	50	93.75	77.7778	66.6667	88.2353	40	62.5	86.3636
NC_037332.1:117793083-117793083	NC_037332.1	117793083	117793083	null					Not found	0	0.00429639	-10.5631	100	96.4286	100	100	100	76.9231	96	95.8333	31.25	100	97.0588	100	100	94.4444	100	100	100	100
NC_037332.1:117950565-117950565	NC_037332.1	117950565	117950565	null					Not found	0	8.05703e-08	-27.8818	95.8333	95.2381	95.2381	35.7143	46.1538	100	62.5	95	0	100	88.8889	100	100	96.4286	100	100	95	96.2963
NC_037332.1:118147801-118147801	NC_037332.1	118147801	118147801	null					Not found	0	0.000908603	11.5465	100	95	100	88.8889	100	96.5517	89.4737	100	95.6522	85	96.5517	94.4444	97.2973	100	100	44.4444	54.1667	89.7436
NC_037332.1:118172716-118172716	NC_037332.1	118172716	118172716	null					Not found	0	0.000114784	15.2878	100	100	96.4286	92.5926	100	100	79.1667	100	100	100	81.8182	76	62.5	96.4286	73.3333	75	65.5172	100
NC_037332.1:118172749-118172749	NC_037332.1	118172749	118172749	null					Not found	0	6.49565e-07	23.1011	82.6087	88.5714	92.8571	70.3704	100	100	87.5	95	84.6154	96.1538	69.697	40	45.8333	92.8571	46.6667	75	37.931	89.4737
NC_037332.1:118172832-118172832	NC_037332.1	118172832	118172832	null					Not found	0	0.000520625	15.9799	86.9565	94.2857	100	77.7778	97.0588	96	83.3333	97.5	96.1538	88.4615	84.8485	56	79.1667	92.8571	66.6667	68.75	64.2857	84.2105
NC_037332.1:118176541-118176541	NC_037332.1	118176541	118176541	null					Not found	0	0.00688575	17.9974	65.2174	93.3333	100	66.6667	84.6154	91.6667	36.3636	100	82.3529	100	47.619	47.619	42.1053	83.3333	52.6316	47.8261	42.1053	95
NC_037332.1:118176550-118176550	NC_037332.1	118176550	118176550	null					Not found	0	8.76602e-05	22.6399	95.6522	93.3333	100	72.2222	100	100	81.8182	100	94.1176	81.8182	61.9048	52.381	57.8947	100	73.6842	58.3333	47.3684	100
NC_037332.1:118176562-118176562	NC_037332.1	118176562	118176562	null					Not found	0	0.000182238	23.2974	100	93.3333	100	94.4444	100	100	90.9091	100	94.1176	81.8182	61.9048	61.9048	68.4211	100	68.4211	62.5	63.1579	95
NC_037332.1:118176568-118176568	NC_037332.1	118176568	118176568	null					Not found	0	0.0029137	17.857	82.6087	100	100	100	100	100	100	93.75	100	100	71.4286	76.1905	68.4211	91.6667	63.1579	70.8333	78.9474	95
NC_037332.1:118176570-118176570	NC_037332.1	118176570	118176570	null					Not found	0	0.01476	19.2563	60.8696	73.3333	92.8571	61.1111	69.2308	83.3333	81.8182	81.25	70.5882	90.9091	38.0952	28.5714	31.5789	75	57.8947	41.6667	47.3684	90
NC_037332.1:118176575-118176575	NC_037332.1	118176575	118176575	null					Not found	0	2.31031e-05	24.1341	95.6522	100	100	72.2222	92.3077	100	81.8182	93.75	100	95.4545	47.619	47.619	47.3684	91.6667	63.1579	62.5	63.1579	100
NC_037332.1:118176615-118176615	NC_037332.1	118176615	118176615	null					Not found	0	0.036507	12.2994	100	100	100	100	92.3077	100	90.9091	93.75	100	100	85.7143	80.9524	78.9474	100	68.4211	62.5	94.7368	95
NC_037332.1:118176619-118176619	NC_037332.1	118176619	118176619	null					Not found	0	0.00155795	18.5483	95.6522	100	100	83.3333	100	100	100	100	94.1176	95.4545	76.1905	76.1905	52.6316	100	73.6842	58.3333	73.6842	100
NC_037332.1:118176623-118176623	NC_037332.1	118176623	118176623	null					Not found	0	0.0179285	13.8801	100	86.6667	100	94.4444	100	91.6667	90.9091	100	100	100	85.7143	71.4286	73.6842	100	73.6842	70.8333	68.4211	95
NC_037332.1:118176625-118176625	NC_037332.1	118176625	118176625	null					Not found	0	0.0475384	12.8392	86.9565	100	100	88.8889	92.3077	91.6667	100	100	100	100	80.9524	71.4286	68.4211	100	68.4211	70.8333	84.2105	100
NC_037332.1:118177265-118177265	NC_037332.1	118177265	118177265	null					Not found	0	0.00587626	14.7033	95.4545	95.4545	95.2381	85.7143	95.6522	95.6522	78.5714	96.6667	100	90.4762	70.8333	66.6667	95.4545	87.5	50	61.9048	86.3636	96.875
NC_037332.1:118177335-118177335	NC_037332.1	118177335	118177335	null					Not found	0	0.00911855	13.8078	86.2069	76.1905	100	80	90.625	96.2963	75	91.6667	93.3333	82.7586	88	51.7241	68.1818	90	61.1111	50	77.2727	96
NC_037332.1:118177374-118177374	NC_037332.1	118177374	118177374	null					Not found	0	0.000469511	13.6623	96.5517	90.4762	100	84	100	100	95	97.2222	96.6667	96.5517	84	75	86.3636	96.6667	55.5556	65	81.8182	96
NC_037332.1:118263048-118263048	NC_037332.1	118263048	118263048	null					Not found	0	0.0053704	14.2379	100	100	100	94.1176	100	93.3333	94.4444	100	100	100	100	50	55.5556	96.2963	56.25	100	95.6522	100
NC_037332.1:118303949-118303949	NC_037332.1	118303949	118303949	FAM19A5	gene-FAM19A5	family with sequence similarity 19 member A5%2C C-C motif chemokine like	+	gene	downstream	886	0.0495846	18.3392	35.7143	76.1905	42.8571	53.8462	65.2174	90.9091	90.9091	56.25	45.4545	21.0526	57.8947	55.5556	36.3636	46.4286	50	57.1429	25	42.8571
NC_037332.1:118339293-118339293	NC_037332.1	118339293	118339293	FAM19A5	gene-FAM19A5	family with sequence similarity 19 member A5%2C C-C motif chemokine like	+	gene	overlapping	0	4.93391e-07	-26.5568	0	63.3333	94.4444	100	85	45.4545	31.25	100	100	100	100	95	86.9565	94.7368	94.7368	100	90.9091	96.1538
NC_037332.1:118353221-118353221	NC_037332.1	118353221	118353221	FAM19A5	gene-FAM19A5	family with sequence similarity 19 member A5%2C C-C motif chemokine like	+	gene	overlapping	0	1.38377e-05	24.2486	100	100	100	100	96.1538	100	100	97.2222	100	96.7742	100	25	58.3333	100	42.8571	100	100	52.1739
NC_037332.1:118353397-118353397	NC_037332.1	118353397	118353397	FAM19A5	gene-FAM19A5	family with sequence similarity 19 member A5%2C C-C motif chemokine like	+	gene	overlapping	0	0.0438736	-7.1851	81.8182	86.2069	92.8571	93.3333	100	80	95.6522	96.7742	100	97.3684	100	100	100	93.9394	100	100	100	100
NC_037332.1:118358793-118358793	NC_037332.1	118358793	118358793	FAM19A5	gene-FAM19A5	family with sequence similarity 19 member A5%2C C-C motif chemokine like	+	gene	overlapping	0	8.50144e-05	-19.322	100	100	95	35.7143	93.3333	100	46.6667	95.4545	45.4545	100	94.7368	100	94.1176	100	100	100	96.6667	100
NC_037332.1:118362621-118362621	NC_037332.1	118362621	118362621	FAM19A5	gene-FAM19A5	family with sequence similarity 19 member A5%2C C-C motif chemokine like	+	gene	overlapping	0	1.53765e-06	22.2982	100	100	100	100	89.6552	90.9091	93.75	100	100	81.25	100	36.8421	50	100	61.5385	100	100	44
NC_037332.1:118404862-118404862	NC_037332.1	118404862	118404862	FAM19A5	gene-FAM19A5	family with sequence similarity 19 member A5%2C C-C motif chemokine like	+	gene	overlapping	0	0.00470107	14.0471	100	95.4545	90.4762	90.9091	91.4286	94.1176	80.7692	84.8485	85.7143	86.9565	67.4419	91.6667	73.3333	66.6667	71.4286	85.7143	66.6667	77.4193
NC_037332.1:118404895-118404895	NC_037332.1	118404895	118404895	FAM19A5	gene-FAM19A5	family with sequence similarity 19 member A5%2C C-C motif chemokine like	+	gene	overlapping	0	0.000522478	18.2829	95.4545	89.6552	90.9091	87.5	88.5714	93.75	93.3333	78.5714	89.4737	69.2308	78.2609	61.5385	78.2609	55.5556	70.5882	84.2105	74.1936	70.8333
NC_037332.1:118404896-118404896	NC_037332.1	118404896	118404896	FAM19A5	gene-FAM19A5	family with sequence similarity 19 member A5%2C C-C motif chemokine like	+	gene	overlapping	0	0.00436074	15.3911	96.5517	90.9091	90.4762	77.2727	88.5714	88.2353	88.4615	81.8182	90.4762	78.2609	76.7442	87.5	86.6667	33.3333	71.4286	85.7143	63.6364	70.9677
NC_037332.1:118414322-118414322	NC_037332.1	118414322	118414322	FAM19A5	gene-FAM19A5	family with sequence similarity 19 member A5%2C C-C motif chemokine like	+	gene	overlapping	0	0.000696525	14.4758	100	100	88.4615	100	100	86.6667	100	100	88.8889	100	100	25	52.1739	90.9091	70	95.6522	100	100
NC_037332.1:118545599-118545599	NC_037332.1	118545599	118545599	LOC112446788	gene-LOC112446788	No description	-	gene	overlapping	0	0.0266583	15.7926	61.1111	63.6364	75	75	66.6667	69.5652	72.7273	74.2857	65.1163	52.9412	61.1111	50	67.8571	68.1818	28.5714	44.7368	40.9091	66.6667
NC_037332.1:118559080-118559080	NC_037332.1	118559080	118559080	null					Not found	0	0.00977816	12.984	100	100	50	100	100	89.4737	100	100	96.5517	65.2174	48.1481	95.2381	76.1905	40.625	100	100	93.75	100
NC_037332.1:118559145-118559145	NC_037332.1	118559145	118559145	null					Not found	0	0.00781046	13.1194	100	100	50	100	100	100	100	100	100	65.2174	59.2593	100	80.9524	43.75	95	96.7742	93.75	97.2222
NC_037332.1:118559229-118559229	NC_037332.1	118559229	118559229	null					Not found	0	0.000666914	14.4689	100	100	60.8696	92.5926	96.4286	100	96	87.8788	94.4444	60.8696	50	100	47.0588	44.8276	100	100	100	95.2381
NC_037332.1:118595339-118595339	NC_037332.1	118595339	118595339	LOC112446790	gene-LOC112446790	No description	-	gene	upstream	1460	0.000345738	18.5761	100	90.4762	95	94.1176	100	100	84.6154	100	89.4737	80.7692	51.7241	100	96.4286	96.2963	81.25	41.6667	47.0588	91.3044
NC_037332.1:118665878-118665878	NC_037332.1	118665878	118665878	null					Not found	0	0.0084576	13.7008	13.3333	85.7143	92.8571	100	100	100	78.5714	100	100	54.5455	11.1111	100	100	71.4286	100	57.1429	52.9412	100
NC_037332.1:118665942-118665942	NC_037332.1	118665942	118665942	null					Not found	0	0.0126215	13.7455	0	85.7143	100	93.75	100	100	78.5714	100	92.8571	45.4545	16.6667	100	100	66.6667	100	50	52.9412	95.4545
NC_037332.1:118684869-118684869	NC_037332.1	118684869	118684869	null					Not found	0	0.000126392	23.3726	100	100	100	93.75	100	93.75	100	94.7368	100	95.2381	95.8333	23.0769	88.8889	100	50	53.8462	65	100
NC_037332.1:118721552-118721552	NC_037332.1	118721552	118721552	null					Not found	0	1.79085e-05	17.5653	100	51.4286	100	43.4783	62.5	100	87.5	100	50	51.2195	96.875	100	66.6667	43.75	100	42.3077	36	0
NC_037332.1:118760579-118760579	NC_037332.1	118760579	118760579	null					Not found	0	0.000370419	-18.2935	0	59.2593	100	100	100	100	61.5385	100	100	100	100	100	96.1538	100	100	100	100	89.2857
NC_037332.1:118760614-118760614	NC_037332.1	118760614	118760614	null					Not found	0	5.08757e-06	25.6552	100	92.5926	100	100	94.7368	100	100	100	100	100	62.5	64.7059	100	100	41.6667	45.4545	42.1053	100
NC_037332.1:118769078-118769078	NC_037332.1	118769078	118769078	null					Not found	0	2.11417e-07	34.3344	100	100	92.8571	100	100	91.6667	100	94.1176	100	100	100	0	84.6154	100	9.09091	37.037	38.8889	100
NC_037332.1:118776962-118776962	NC_037332.1	118776962	118776962	null					Not found	0	0.00166657	23.9356	93.3333	100	26.6667	81.8182	95.4545	0	100	52.381	100	95.2381	40.7407	0	33.3333	100	0	46.1538	23.5294	95.2381
NC_037332.1:118828817-118828817	NC_037332.1	118828817	118828817	null					Not found	0	0.00171932	16.1612	100	33.3333	56	95.6522	95	50	100	91.3044	96.2963	94.1176	100	50	86.6667	84.6154	30	39.1304	46.4286	41.1765
NC_037332.1:118847071-118847071	NC_037332.1	118847071	118847071	null					Not found	0	3.35664e-09	41.1085	100	100	100	46.1538	96	100	100	100	37.037	0	52.6316	42.8571	0	0	30	86.6667	100	97.0588
NC_037332.1:118849286-118849286	NC_037332.1	118849286	118849286	null					Not found	0	0.0117671	-9.49704	100	100	100	92.8571	100	55	100	53.1915	100	96.4286	96.6667	100	100	96.5517	100	100	100	96.875
NC_037332.1:118881067-118881067	NC_037332.1	118881067	118881067	null					Not found	0	0.00797229	11.127	100	96.9697	94.1176	100	100	100	100	100	95	94.7368	100	100	100	100	100	55.5556	40	95.6522
NC_037332.1:119047060-119047060	NC_037332.1	119047060	119047060	null					Not found	0	1.55953e-05	-24.8829	12	0	91.3044	0	72.7273	60	46.1538	22.7273	50	38.4615	86.9565	100	46.6667	41.9355	70.5882	48	56.25	90
NC_037332.1:119047073-119047073	NC_037332.1	119047073	119047073	null					Not found	0	0.00039781	-16.02	40	100	100	84.6154	77.2727	100	61.5385	100	65	96.1538	100	95.2381	100	87.0968	94.1176	100	100	100
NC_037332.1:119048101-119048101	NC_037332.1	119048101	119048101	null					Not found	0	0.00018798	-18.5191	53.3333	64.2857	93.3333	92.8571	67.8571	92.3077	61.5385	100	76.9231	100	100	95.2381	100	95.6522	100	96.6667	86.9565	94.5946
NC_037332.1:119048136-119048136	NC_037332.1	119048136	119048136	null					Not found	0	0.00291861	-13.0391	53.3333	64.2857	100	100	78.5714	100	84.6154	100	65.3846	93.3333	96.2963	100	86.9565	100	100	100	86.9565	100
NC_037332.1:119079628-119079628	NC_037332.1	119079628	119079628	null					Not found	0	0.00101714	19.8998	93.75	96	63.6364	100	100	100	66.6667	100	25	100	100	16.6667	50	58.8235	30	61.1111	56.25	93.1034
NC_037332.1:119083147-119083147	NC_037332.1	119083147	119083147	null					Not found	0	0.00427321	14.0038	0	0	0	100	56.5217	33.3333	5	95.2381	0	5.88235	4.54545	0	0	52.381	0	45	56.25	0
NC_037332.1:119085282-119085282	NC_037332.1	119085282	119085282	null					Not found	0	0.0315738	15.4764	10.5263	0	10	93.75	31.5789	69.2308	45.4545	100	66.6667	5	4	61.5385	50	55	10	52.381	50	0
NC_037332.1:119095448-119095448	NC_037332.1	119095448	119095448	null					Not found	0	3.84978e-13	48.7229	96.2963	89.2857	100	95.2381	100	100	100	100	100	45.8333	100	29.4118	0	0	46.6667	62.069	58.3333	100
NC_037332.1:119115342-119115342	NC_037332.1	119115342	119115342	null					Not found	0	0.0264338	8.75833	96.4286	100	100	93.3333	100	100	100	100	92.3077	92.5926	100	100	92	93.9394	100	83.3333	100	41.3793
NC_037332.1:119115374-119115374	NC_037332.1	119115374	119115374	null					Not found	0	0.000838467	17.3459	100	100	96	100	100	100	100	100	100	100	96.7742	76.4706	56.25	100	13.3333	100	100	97.0588
NC_037332.1:119131031-119131031	NC_037332.1	119131031	119131031	null					Not found	0	4.48747e-10	34.802	100	100	100	100	100	64.2857	100	100	94.7368	44.8276	0	36.3636	60	94.4444	18.1818	100	95.8333	96.1538
NC_037332.1:119131032-119131032	NC_037332.1	119131032	119131032	null					Not found	0	5.53901e-08	25.7937	100	100	100	100	95.2381	33.3333	100	100	100	50	0	50	46.4286	96.1538	53.8462	100	100	100
NC_037332.1:119131111-119131111	NC_037332.1	119131111	119131111	null					Not found	0	0.000134587	23.2741	100	50	11.7647	0	100	13.3333	100	41.3793	95.6522	50	9.09091	7.14286	46.4286	100	0	40	50	0
NC_037332.1:119191457-119191457	NC_037332.1	119191457	119191457	null					Not found	0	5.51937e-06	19.5593	100	100	93.75	100	92.8571	100	100	100	100	95.2381	96.4286	50	47.3684	100	61.5385	100	100	60
NC_037332.1:119221686-119221686	NC_037332.1	119221686	119221686	BRD1	gene-BRD1	No description	-	gene	overlapping	0	0.0319271	14.991	95.2381	95.8333	85.7143	92.3077	86.6667	83.3333	83.3333	92.8571	75	85.7143	63.6364	80.9524	66.6667	64.7059	62.069	80	70.3704	81.25
NC_037332.1:119300980-119300980	NC_037332.1	119300980	119300980	null					Not found	0	0.000346036	21.3541	100	100	94.7368	100	100	100	100	100	100	100	100	92.8571	100	33.3333	100	21.7391	58.6207	96
NC_037332.1:119437093-119437093	NC_037332.1	119437093	119437093	TTLL8	gene-TTLL8	No description	-	gene	overlapping	0	2.91159e-06	-30.4536	7.69231	50	100	95.8333	89.4737	100	47.3684	29.1667	95.8333	100	100	92.3077	100	97.1429	100	100	100	100
NC_037332.1:119516203-119516203	NC_037332.1	119516203	119516203	MOV10L1	gene-MOV10L1	No description	+	gene	overlapping	0	6.65872e-05	17.4785	96.6667	100	97.1429	96.2963	100	94.1176	100	100	100	97.0588	100	58.8235	34.4828	100	40	100	100	96.5517
NC_037332.1:119516204-119516204	NC_037332.1	119516204	119516204	MOV10L1	gene-MOV10L1	No description	+	gene	overlapping	0	0.00189103	13.9045	100	100	92	93.1034	96.4286	93.75	93.3333	100	100	100	92.8571	43.75	60.7143	100	50	100	100	96.1538
NC_037332.1:119558948-119558948	NC_037332.1	119558948	119558948	TRABD	gene-TRABD	TraB domain containing	+	gene	overlapping	0	0.00491326	-18.4953	16.6667	14.8148	13.3333	10	20	7.69231	14.2857	31.25	20	13.7931	13.6364	72.2222	33.3333	36.6667	26.6667	53.3333	46.6667	18.1818
NC_037332.1:119558971-119558971	NC_037332.1	119558971	119558971	TRABD	gene-TRABD	TraB domain containing	+	gene	overlapping	0	0.000639701	-20.134	0	14.8148	6.66667	20	20	11.5385	17.8571	6.25	15	0	4.54545	66.6667	33.3333	40	33.3333	50	53.3333	12.1212
NC_037332.1:119558979-119558979	NC_037332.1	119558979	119558979	TRABD	gene-TRABD	TraB domain containing	+	gene	overlapping	0	0.021528	-18.9891	16.6667	40.7407	6.66667	10	20	15.3846	53.5714	34.375	20	31.0345	13.6364	83.3333	33.3333	50	40	53.3333	53.3333	30.303
NC_037332.1:119559017-119559017	NC_037332.1	119559017	119559017	TRABD	gene-TRABD	TraB domain containing	+	gene	overlapping	0	0.0169917	-20.1076	33.3333	44.4444	26.6667	30	32	34.6154	46.4286	40.625	20	31.0345	27.2727	88.8889	37.037	50	66.6667	70	66.6667	51.5152
NC_037332.1:119559035-119559035	NC_037332.1	119559035	119559035	TRABD	gene-TRABD	TraB domain containing	+	gene	overlapping	0	0.0414193	-17.1439	33.3333	55.5556	33.3333	40	36	34.6154	71.4286	40.625	50	41.3793	36.3636	94.4444	48.1481	65.5172	53.3333	76.6667	66.6667	66.6667
NC_037332.1:119590256-119590256	NC_037332.1	119590256	119590256	TUBGCP6	gene-TUBGCP6	No description	-	gene	overlapping	0	2.92921e-16	-55.5767	0	60	60	0	40.7407	0	0	9.52381	0	50	50	83.3333	95.4545	100	91.6667	100	100	0
NC_037332.1:119621150-119621150	NC_037332.1	119621150	119621150	MAPK12	gene-MAPK12	mitogen-activated protein kinase 12	-	gene	overlapping	0	0.00514593	12.3327	100	100	100	90.4762	100	100	95	95	100	92.3077	100	75	52.1739	100	50	100	100	100
NC_037332.1:119639108-119639108	NC_037332.1	119639108	119639108	PLXNB2	gene-PLXNB2	plexin B2	-	gene	overlapping	0	0.0079564	-15.7964	92.3077	92.8571	100	100	58.8235	100	46.6667	100	52.6316	100	100	100	100	90	100	100	95.4545	100
NC_037332.1:119665702-119665702	NC_037332.1	119665702	119665702	PLXNB2	gene-PLXNB2	plexin B2	-	gene	overlapping	0	0.0463473	8.74639	13.3333	22.2222	0	0	4.7619	16.6667	18.75	20.8333	10	0	6.06061	7.14286	0	0	5.55556	0	0	9.09091
NC_037332.1:119749080-119749080	NC_037332.1	119749080	119749080	PPP6R2	gene-PPP6R2	No description	+	gene	overlapping	0	0.000732138	17.9792	100	100	100	93.75	100	94.7368	100	100	100	100	96.7742	58.8235	56.25	94.7368	36.3636	100	86.6667	97.0588
NC_037332.1:119928406-119928406	NC_037332.1	119928406	119928406	MAPK8IP2	gene-MAPK8IP2	mitogen-activated protein kinase 8 interacting protein 2	+	gene	upstream	855	0.025905	-13.3515	92	92.5926	72	45.4545	87.5	62.5	88.8889	60.8696	66.6667	85.7143	75.7576	96.5517	100	88.4615	92.3077	86.2069	63.6364	100
NC_037333.1:14598782-14598782	NC_037333.1	14598782	14598782	null					Not found	0	3.01336e-16	-38.3751	100	95.1219	35.7143	100	0	42.8571	3.7037	56.25	95	92.8571	97.1429	89.2857	100	100	100	94.7368	100	100
NC_037333.1:15982381-15982381	NC_037333.1	15982381	15982381	null					Not found	0	0.00364731	-20.2761	54.5455	48	43.75	66.6667	56.7568	58.3333	55.5556	60.8696	52.381	84	56.6667	88.8889	72	90.4762	73.3333	77.7778	55.5556	80.6452
NC_037333.1:17222839-17222839	NC_037333.1	17222839	17222839	HADH	gene-HADH	hydroxyacyl-CoA dehydrogenase	-	gene	overlapping	0	2.03361e-10	58.1284	94.4444	100	90.9091	100	93.75	91.6667	100	100	100	55.5556	26.6667	100	60	0	8.33333	47.0588	50	0
NC_037333.1:23321064-23321064	NC_037333.1	23321064	23321064	null					Not found	0	0.0184039	18.5938	88.2353	87.5	93.3333	84.2105	85.7143	100	44.4444	82.3529	81.8182	57.1429	72.7273	33.3333	78.5714	88	66.6667	76.4706	25	82.3529
NC_037333.1:26082086-26082086	NC_037333.1	26082086	26082086	TSPAN5	gene-TSPAN5	tetraspanin 5	+	gene	overlapping	0	0.042537	-13.6655	48.3871	52.6316	33.3333	40	16.129	75	66.6667	48.4848	30	46.6667	68.75	68	42.3077	54.1667	61.1111	81.0811	50	61.5385
NC_037333.1:47679473-47679473	NC_037333.1	47679473	47679473	null					Not found	0	8.9225e-14	53.3811	50	80	83.3333	100	76.1905	70	91.6667	83.3333	73.6842	52.1739	30.4348	0	28.5714	33.3333	44.4444	21.4286	17.3913	0
NC_037333.1:47679476-47679476	NC_037333.1	47679476	47679476	null					Not found	0	0.0180102	18.9784	80	90	100	84.6154	85.7143	80	83.3333	58.3333	85	91.3044	65.2174	38.8889	57.1429	75	77.7778	60.7143	43.4783	66.6667
NC_037333.1:65307348-65307348	NC_037333.1	65307348	65307348	null					Not found	0	0.0141391	18.4004	31.25	74.0741	46.1538	94.7368	67.8571	64.2857	41.6667	76	50	32	27.027	45.8333	55.5556	47.8261	46.1538	41.1765	30.303	54.5455
NC_037333.1:69467737-69467737	NC_037333.1	69467737	69467737	null					Not found	0	0.000446371	-21.6233	38.0952	16.6667	14.2857	33.3333	26.3158	23.8095	5.26316	20	22.2222	37.037	37.037	50	44	57.8947	38.4615	55.5556	40	34.6154
NC_037333.1:90740769-90740769	NC_037333.1	90740769	90740769	PPEF2	gene-PPEF2	protein phosphatase with EF-hand domain 2	-	gene	overlapping	0	0.020093	-16.5584	11.1111	45	33.3333	35	30.303	31.25	29.4118	16	10	52	14.8148	66.6667	33.3333	34.6154	54.5455	62.5	12.5	59.4595
NC_037333.1:90740829-90740829	NC_037333.1	90740829	90740829	PPEF2	gene-PPEF2	protein phosphatase with EF-hand domain 2	-	gene	overlapping	0	0.00394981	-19.5648	5.55556	40	28.5714	20	33.3333	25	23.5294	16	25	44	18.5185	66.6667	35.8974	42.3077	54.5455	56.25	20.8333	54.0541
NC_037333.1:90740875-90740875	NC_037333.1	90740875	90740875	PPEF2	gene-PPEF2	protein phosphatase with EF-hand domain 2	-	gene	overlapping	0	0.0090285	-17.2355	0	50	28.5714	26.3158	33.3333	40	23.5294	24	10	44	22.2222	66.6667	30.7692	50	45.4545	62.5	12.5	56.7568
NC_037333.1:90749921-90749921	NC_037333.1	90749921	90749921	PPEF2	gene-PPEF2	protein phosphatase with EF-hand domain 2	-	gene	overlapping	0	0.0152541	14.3087	92.3077	91.1765	95.2381	100	96.2963	100	93.3333	84.2105	81.8182	65.5172	96.9697	65	94.4444	68.4211	50	81.25	84	100
NC_037333.1:90749922-90749922	NC_037333.1	90749922	90749922	PPEF2	gene-PPEF2	protein phosphatase with EF-hand domain 2	-	gene	overlapping	0	0.00299824	16.7113	88.8889	96.1538	96.5517	88.8889	96.7742	100	90.4762	96	79.4872	66.6667	91.6667	47.0588	90	69.5652	50	80.9524	90.9091	96
NC_037333.1:90749923-90749923	NC_037333.1	90749923	90749923	PPEF2	gene-PPEF2	protein phosphatase with EF-hand domain 2	-	gene	overlapping	0	3.9155e-12	33.1763	96.1538	91.1765	95.2381	91.3044	92.5926	85	80	84.2105	86.3636	65.5172	3.0303	70	94.4444	84.2105	40	43.75	40	62.5
NC_037333.1:90749938-90749938	NC_037333.1	90749938	90749938	PPEF2	gene-PPEF2	protein phosphatase with EF-hand domain 2	-	gene	overlapping	0	0.0128279	12.4355	100	97.0588	95.2381	100	96.2963	100	86.6667	94.7368	86.3636	68.9655	100	65	94.4444	78.9474	60	81.25	100	95.8333
NC_037333.1:90749939-90749939	NC_037333.1	90749939	90749939	PPEF2	gene-PPEF2	protein phosphatase with EF-hand domain 2	-	gene	overlapping	0	0.00919312	14.231	92.5926	100	100	94.4444	93.5484	100	95.2381	92	87.1795	66.6667	100	47.0588	100	73.913	58.3333	80.9524	100	100
NC_037333.1:91857678-91857678	NC_037333.1	91857678	91857678	SEPT11	gene-SEPT11	septin 11	+	gene	overlapping	0	7.35321e-07	31.3915	100	100	100	100	100	53.3333	100	0	100	38.8889	40	58.8235	62.5	50	28.5714	100	43.75	48.2759
NC_037333.1:93646051-93646051	NC_037333.1	93646051	93646051	BMP2K	gene-BMP2K	BMP2 inducible kinase	+	gene	overlapping	0	0.00192585	21.0068	71.4286	44.7368	31.5789	38.8889	32	36.6667	38.4615	25.9259	23.0769	18.5185	16	4.34783	7.69231	11.5385	10	27.2727	25	33.3333
NC_037333.1:93646133-93646133	NC_037333.1	93646133	93646133	BMP2K	gene-BMP2K	BMP2 inducible kinase	+	gene	overlapping	0	0.000163296	23.8006	64.2857	68.4211	57.8947	94.4444	68	80	76.9231	77.7778	76.9231	74.0741	44	47.8261	42.3077	46.1538	40	45.4545	62.5	48.1481
NC_037333.1:93646157-93646157	NC_037333.1	93646157	93646157	BMP2K	gene-BMP2K	BMP2 inducible kinase	+	gene	overlapping	0	0.00319258	19.6989	78.5714	44.7368	21.0526	44.4444	20	20	26.9231	18.5185	30.7692	18.5185	24	17.3913	3.84615	19.2308	0	9.09091	20.8333	14.8148
NC_037333.1:93646162-93646162	NC_037333.1	93646162	93646162	BMP2K	gene-BMP2K	BMP2 inducible kinase	+	gene	overlapping	0	0.017072	16.6459	57.1429	31.5789	26.3158	50	28	20	15.3846	18.5185	23.0769	18.5185	8	17.3913	3.84615	7.69231	10	18.1818	29.1667	7.40741
NC_037333.1:95992237-95992237	NC_037333.1	95992237	95992237	PRKG2	gene-PRKG2	protein kinase%2C cGMP-dependent%2C type II	-	gene	overlapping	0	0.0109402	-18.6309	26.6667	48.1481	27.7778	50	27.2727	26.087	25	25	16.6667	50	51.7241	66.6667	57.1429	78.5714	52.1739	23.8095	13.3333	46.875
NC_037333.1:95992324-95992324	NC_037333.1	95992324	95992324	PRKG2	gene-PRKG2	protein kinase%2C cGMP-dependent%2C type II	-	gene	overlapping	0	0.000168644	-23.1922	33.3333	66.6667	44.4444	50	40.9091	33.3333	30	29.1667	11.1111	68.75	67.8571	66.6667	71.4286	75	75	40.9091	13.3333	68.75
NC_037333.1:98505505-98505505	NC_037333.1	98505505	98505505	null					Not found	0	1.49767e-05	23.5938	100	95.4545	95.6522	95.6522	96.2963	100	94.4444	100	100	40.9091	95.4545	100	71.4286	55.5556	18.1818	94.7368	88.8889	100
NC_037333.1:101887811-101887811	NC_037333.1	101887811	101887811	AFF1	gene-AFF1	AF4/FMR2 family member 1	+	gene	overlapping	0	0.0141567	14.3106	100	100	100	100	93.75	100	92.8571	95.8333	100	87.5	96.1538	75	90.9091	91.3044	80	80	75	77.7778
NC_037333.1:102714905-102714905	NC_037333.1	102714905	102714905	PPP2R2C	gene-PPP2R2C	No description	+	gene	downstream	1791	0.00327804	20.7365	69.2308	76.9231	63.6364	61.5385	50	48.2759	72.4138	57.1429	41.1765	25.9259	36.3636	35.7143	31.7073	33.3333	40	48	34.4828	68.1818
NC_037333.1:102714930-102714930	NC_037333.1	102714930	102714930	PPP2R2C	gene-PPP2R2C	No description	+	gene	downstream	1766	1.09196e-05	26.8912	100	62.963	54.5455	73.0769	75	68.9655	65.5172	66.6667	58.8235	25.9259	31.8182	53.5714	36.5854	33.3333	36.3636	52	36.6667	77.2727
NC_037333.1:102751244-102751244	NC_037333.1	102751244	102751244	PPP2R2C	gene-PPP2R2C	No description	+	gene	overlapping	0	0.0394006	17.6612	66.6667	91.6667	82.3529	69.5652	79.1667	66.6667	55.5556	85.1852	80	43.75	71.4286	35.2941	62.5	55.8824	50	50	82.3529	66.6667
NC_037333.1:103370631-103370631	NC_037333.1	103370631	103370631	CRMP1	gene-CRMP1	collapsin response mediator protein 1	+	gene	overlapping	0	0.000596642	-15.1642	100	95.4545	0	92.8571	100	100	60	96.4286	100	100	96.875	100	95.4545	88.8889	100	100	100	100
NC_037333.1:104380167-104380167	NC_037333.1	104380167	104380167	null					Not found	0	0.0186069	11.5474	20	14.2857	18.1818	8.33333	15	20	5	18.5185	16	0	0	3.22581	4	0	0	12.5	8.33333	3.33333
NC_037333.1:104809899-104809899	NC_037333.1	104809899	104809899	ZBTB49	gene-ZBTB49	zinc finger and BTB domain containing 49	-	gene	overlapping	0	0.000371512	21.0302	95.4545	100	78.9474	64.2857	82.7586	77.2727	95.2381	72.7273	76	45.4545	40	91.3044	52.9412	91.3044	27.2727	83.3333	86.6667	35.1351
NC_037333.1:105308502-105308502	NC_037333.1	105308502	105308502	WDR1	gene-WDR1	WD repeat domain 1	-	gene	overlapping	0	1.51435e-07	27.0531	91.3044	100	94.4444	100	100	100	91.6667	100	96.1538	100	90.9091	0	100	96.1538	100	0	91.3044	51.7241
NC_037333.1:105435977-105435977	NC_037333.1	105435977	105435977	null					Not found	0	0.000182756	-24.0311	61.1111	36.6667	38.0952	4.34783	37.1429	15.7895	0	0	3.22581	68.75	30.303	54.1667	60	79.1667	65	0	27.2727	28
NC_037333.1:105436014-105436014	NC_037333.1	105436014	105436014	null					Not found	0	2.37951e-07	-24.5814	5.55556	0	38.0952	0	0	26.3158	9.52381	0	6.45161	56.25	24.2424	54.1667	33.3333	50	55	0	18.1818	16
NC_037333.1:108755993-108755993	NC_037333.1	108755993	108755993	NKX3-2	gene-NKX3-2	NK3 homeobox 2	-	gene	overlapping	0	0.0370901	9.4917	16.6667	8.57143	5	11.1111	16.129	19.0476	5	8.33333	29.4118	0	8.57143	5.88235	3.125	10.2564	0	3.57143	0	2.43902
NC_037333.1:108809126-108809126	NC_037333.1	108809126	108809126	BOD1L1	gene-BOD1L1	biorientation of chromosomes in cell division 1 like 1	-	gene	overlapping	0	0.000542837	21.2141	52.381	71.4286	40	60	38.7097	37.5	30.7692	30	26.9231	23.8095	9.375	26.3158	27.2727	23.8095	7.69231	11.9048	30.4348	36.1702
NC_037333.1:108809145-108809145	NC_037333.1	108809145	108809145	BOD1L1	gene-BOD1L1	biorientation of chromosomes in cell division 1 like 1	-	gene	overlapping	0	0.0228467	20.1551	47.619	76.9231	30.7692	50	5	36.8421	50	45.1613	47.3684	20	11.1111	13.6364	45.1613	7.69231	16.6667	32.3529	25	36.6667
NC_037333.1:108809207-108809207	NC_037333.1	108809207	108809207	BOD1L1	gene-BOD1L1	biorientation of chromosomes in cell division 1 like 1	-	gene	overlapping	0	0.00536133	19.5233	72.7273	84.6154	69.2308	92.8571	55	78.9474	70.5882	70.9677	71.0526	52	48.1481	68.1818	70.9677	46.1538	66.6667	58.8235	40.625	38.7097
NC_037333.1:108809216-108809216	NC_037333.1	108809216	108809216	BOD1L1	gene-BOD1L1	biorientation of chromosomes in cell division 1 like 1	-	gene	overlapping	0	0.0316185	19.9688	59.0909	76.9231	38.4615	57.1429	40	52.6316	61.1111	45.1613	50	24	22.2222	18.1818	51.6129	23.0769	41.6667	47.0588	37.5	35.4839
NC_037333.1:108809219-108809219	NC_037333.1	108809219	108809219	BOD1L1	gene-BOD1L1	biorientation of chromosomes in cell division 1 like 1	-	gene	overlapping	0	0.0101032	21.0929	40.9091	69.2308	53.8462	64.2857	15	42.1053	55.5556	41.9355	47.3684	16	14.8148	22.7273	41.9355	38.4615	16.6667	29.4118	28.125	32.2581
NC_037333.1:109018731-109018731	NC_037333.1	109018731	109018731	null					Not found	0	0.0176058	1.07748	6.65939	10.2533	3.84139	7.69231	4.75267	4.98812	4.84582	5.21886	5.44994	5.09165	5.01044	5.71594	5.15337	5.07099	4.98915	2.40896	5.58546	4.97854
NC_037333.1:109018734-109018734	NC_037333.1	109018734	109018734	null					Not found	0	0.000446371	1.39156	9.71616	10.9639	4.59627	5.81778	6.96325	5.71429	5.72687	7.32323	5.57668	5.09165	7.14781	6.35471	7.36196	5.17241	4.26609	3.1443	5.58923	5.74614
NC_037333.1:109018736-109018736	NC_037333.1	109018736	109018736	null					Not found	0	0.00100598	1.37201	6.87773	10	5.08055	5.48847	6.57005	6.4133	4.84582	4.46128	5.57668	6.00815	6.94444	6.17783	4.84663	3.64742	4.12147	2.35031	5.1817	3.68782
NC_037333.1:109018750-109018750	NC_037333.1	109018750	109018750	null					Not found	0	0.000191799	1.68812	8.29694	11.3253	4.58488	8.34248	7.92271	7.36342	7.92951	7.40741	6.46388	6.51731	8.04997	6.52425	6.56442	5.97166	4.84454	3.58142	6.72948	5.66038
NC_037333.1:109018756-109018756	NC_037333.1	109018756	109018756	null					Not found	0	0.0389557	1.0593	11.2445	11.5663	5.20446	10.5379	8.41393	6.88836	5.50661	7.91246	5.95691	8.35882	7.356	7.56788	7.42331	5.76923	7.7368	4.81253	6.86869	7.80446
NC_037333.1:109018768-109018768	NC_037333.1	109018768	109018768	null					Not found	0	0.0200448	1.38718	10.7692	14.2683	7.46269	11.7971	9.78682	7.91367	8.83002	8.36149	6.4803	8.26531	10.2154	9.19607	8.11808	8.85046	7.14286	5.61167	10.0955	5.68966
NC_037333.1:109863689-109863689	NC_037333.1	109863689	109863689	null					Not found	0	0.0046462	14.7288	95.6522	94.5946	100	88.4615	100	100	100	80	92.8571	91.6667	86.9565	77.2727	61.1111	76.9231	60	86.6667	90.9091	87.5
NC_037333.1:112932887-112932887	NC_037333.1	112932887	112932887	QDPR	gene-QDPR	quinoid dihydropteridine reductase	-	gene	overlapping	0	2.49249e-05	19.4889	96	96.4286	94.1176	100	96.6667	92.3077	100	100	96.6667	71.4286	100	61.5385	95.8333	92	100	37.5	94.7368	43.75
NC_037333.1:112932892-112932892	NC_037333.1	112932892	112932892	QDPR	gene-QDPR	quinoid dihydropteridine reductase	-	gene	overlapping	0	7.57186e-14	-61.8858	4	3.57143	0	0	0	38.4615	6.66667	10.5263	46.6667	95.2381	61.2903	38.4615	100	50	100	62.5	100	59.375
NC_037333.1:113355673-113355673	NC_037333.1	113355673	113355673	KIAA0232	gene-KIAA0232	No description	+	gene	overlapping	0	0.0390228	9.88787	10	11.7647	7.69231	16.6667	18.1818	20	11.7647	12.5	8	12.5	9.52381	5.55556	0	0	0	0	0	0
NC_037333.1:113370200-113370200	NC_037333.1	113370200	113370200	KIAA0232	gene-KIAA0232	No description	+	gene	overlapping	0	0.000955443	17.234	36.8421	7.69231	29.6296	35	30.4348	9.52381	37.037	40	26.3158	22.2222	16.6667	3.7037	5.26316	18.5185	11.7647	0	0	19.2308
NC_037333.1:113386453-113386453	NC_037333.1	113386453	113386453	null					Not found	0	0.000471756	-18.5584	100	44.4444	100	64.7059	40	100	66.6667	88.2353	50	100	90.9091	90	96.2963	64.7059	91.6667	100	91.6667	95.8333
NC_037333.1:113386454-113386454	NC_037333.1	113386454	113386454	null					Not found	0	0.00136727	-16.889	100	70	91.3044	72.2222	41.1765	87.5	68.1818	92.5926	57.1429	100	86.6667	100	100	50	100	100	95.4545	100
NC_037333.1:113482763-113482763	NC_037333.1	113482763	113482763	TBC1D14	gene-TBC1D14	TBC1 domain family member 14	+	gene	overlapping	0	3.9726e-05	26.3281	93.3333	47.3684	66.6667	33.3333	95.6522	62.5	100	64.7059	100	100	8.33333	100	31.5789	21.4286	70.5882	47.0588	47.619	0
NC_037333.1:113549583-113549583	NC_037333.1	113549583	113549583	null					Not found	0	1.65749e-06	-27.1032	100	35	92.8571	54.1667	48.3871	100	47.619	79.1667	43.75	91.3044	100	78.5714	80	95	100	100	100	100
NC_037333.1:113578818-113578818	NC_037333.1	113578818	113578818	null					Not found	0	5.61217e-06	28.5721	0	55.5556	31.5789	55.5556	50	100	100	0	55	40.9091	0	93.75	0	0	0	55.8824	0	0
NC_037333.1:113716574-113716574	NC_037333.1	113716574	113716574	SORCS2	gene-SORCS2	No description	+	gene	overlapping	0	1.75069e-15	43.9915	100	59.0909	45	26.3158	35.7143	100	4.34783	100	50	0	0	0	54.5455	0	70	0	0	0
NC_037333.1:113716606-113716606	NC_037333.1	113716606	113716606	SORCS2	gene-SORCS2	No description	+	gene	overlapping	0	0.000650155	17.2784	0	47.619	61.9048	6.25	9.375	42.8571	0	0	5	0	4.16667	0	0	13.3333	0	0	0	0
NC_037333.1:113744580-113744580	NC_037333.1	113744580	113744580	SORCS2	gene-SORCS2	No description	+	gene	overlapping	0	9.30555e-05	-20.9231	94.4444	53.3333	57.6923	53.3333	100	0	100	100	95.4545	100	94.1176	89.4737	92.3077	72.2222	100	100	94.4444	100
NC_037333.1:113814116-113814116	NC_037333.1	113814116	113814116	SORCS2	gene-SORCS2	No description	+	gene	overlapping	0	5.39936e-05	-22.7546	100	14.2857	100	80	58.3333	90	50	100	29.4118	52.9412	100	100	100	100	90.9091	100	94.7368	88.2353
NC_037333.1:113828292-113828292	NC_037333.1	113828292	113828292	SORCS2	gene-SORCS2	No description	+	gene	overlapping	0	1.10869e-06	24.2742	100	52.381	45.8333	52.9412	61.2903	97.4359	5.55556	63.1579	8.33333	0	0	95.2381	35.2941	0	62.5	71.4286	4	0
NC_037333.1:113862067-113862067	NC_037333.1	113862067	113862067	SORCS2	gene-SORCS2	No description	+	gene	overlapping	0	7.88776e-16	-46.804	0	5.88235	58.3333	0	4.16667	0	35.7143	35.2941	38.8889	52.9412	100	0	54.1667	100	71.4286	34.6154	86.3636	100
NC_037333.1:113923614-113923614	NC_037333.1	113923614	113923614	SORCS2	gene-SORCS2	No description	+	gene	overlapping	0	0.00758763	18.0714	31.0345	62.5	31.8182	66.6667	54.2857	90	34.7826	21.875	46.3415	8.33333	19.4444	21.7391	32	43.4783	30	50	25	46.6667
NC_037333.1:113923641-113923641	NC_037333.1	113923641	113923641	SORCS2	gene-SORCS2	No description	+	gene	overlapping	0	0.00692676	17.6876	34.4828	75	36.3636	41.6667	54.2857	85	43.4783	25	35.7143	16	11.1111	30.4348	36	39.1304	28.5714	38.8889	25	46.6667
NC_037333.1:113923680-113923680	NC_037333.1	113923680	113923680	SORCS2	gene-SORCS2	No description	+	gene	overlapping	0	0.0411956	15.5334	41.3793	78.125	50	79.1667	68.5714	100	39.1304	21.875	59.5238	24	33.3333	39.1304	56	52.1739	47.619	50	35.7143	60
NC_037333.1:113923686-113923686	NC_037333.1	113923686	113923686	SORCS2	gene-SORCS2	No description	+	gene	overlapping	0	0.0089409	16.9482	44.8276	84.375	54.5455	83.3333	82.8571	100	65.2174	59.375	66.6667	48	38.8889	43.4783	68	65.2174	57.1429	55.5556	35.7143	76.6667
NC_037333.1:113932139-113932139	NC_037333.1	113932139	113932139	SORCS2	gene-SORCS2	No description	+	gene	overlapping	0	6.39063e-10	-28.2393	93.3333	41.3793	88.2353	52.9412	30	85	32.1429	100	45.4545	84.2105	88.8889	92.8571	95.8333	83.7838	100	89.4737	92.5926	95
NC_037333.1:113981034-113981034	NC_037333.1	113981034	113981034	SORCS2	gene-SORCS2	No description	+	gene	overlapping	0	0.0109119	13.5951	100	100	95.4545	88.8889	100	85.7143	88.8889	95.2381	100	85	93.3333	61.9048	94.7368	76	62.5	87.5	78.2609	92.5926
NC_037333.1:114067126-114067126	NC_037333.1	114067126	114067126	SORCS2	gene-SORCS2	No description	+	gene	overlapping	0	0.0361773	-14.1514	72	67.6471	75	72.2222	85.7143	60	56.5217	59.0909	51.5152	82.7586	71.4286	88.8889	78.2609	84	75	77.1429	75	94.5946
NC_037333.1:114083398-114083398	NC_037333.1	114083398	114083398	SORCS2	gene-SORCS2	No description	+	gene	overlapping	0	0.00365918	17.0884	94.4444	100	100	100	100	95.8333	100	100	100	50	100	100	47.0588	100	76.9231	100	62.5	100
NC_037333.1:114115354-114115354	NC_037333.1	114115354	114115354	SORCS2	gene-SORCS2	No description	+	gene	overlapping	0	1.2349e-06	-28.9077	100	57.1429	95	50	40	100	54.5455	100	33.3333	100	100	94.7368	100	100	100	100	95.4545	100
NC_037333.1:114130904-114130904	NC_037333.1	114130904	114130904	null					Not found	0	0.000238063	30.7854	95	100	100	100	100	100	100	100	100	66.6667	52.1739	80	50	100	60	100	9.09091	100
NC_037333.1:114185738-114185738	NC_037333.1	114185738	114185738	AFAP1	gene-AFAP1	actin filament associated protein 1	-	gene	overlapping	0	0.00203674	17.0686	91.6667	91.4286	75	82.6087	74.2857	84	39.1304	87.1795	69.5652	66.6667	72.7273	13.8889	77.4193	54.5455	70	70	72	44
NC_037333.1:114185766-114185766	NC_037333.1	114185766	114185766	AFAP1	gene-AFAP1	actin filament associated protein 1	-	gene	overlapping	0	0.0259266	11.655	91.6667	88.5714	90	95.6522	88.5714	96	69.5652	97.4359	95.6522	92.5926	87.8788	55.5556	84.375	81.8182	80	70	64	92
NC_037333.1:114203456-114203456	NC_037333.1	114203456	114203456	AFAP1	gene-AFAP1	actin filament associated protein 1	-	gene	overlapping	0	0.0406142	10.8625	100	100	100	100	100	94.4444	76.9231	88.8889	100	78.5714	85.1852	66.6667	90	78.2609	90	100	78.5714	95.2381
NC_037333.1:114310819-114310819	NC_037333.1	114310819	114310819	ABLIM2	gene-ABLIM2	No description	-	gene	overlapping	0	0.0180572	12.8914	100	90	92.5926	96	80.9524	85	72.2222	80.5556	94.7368	70.3704	81.5789	77.7778	75.8621	72.7273	92.3077	68.1818	69.2308	68
NC_037333.1:114321064-114321064	NC_037333.1	114321064	114321064	ABLIM2	gene-ABLIM2	No description	-	gene	overlapping	0	0.0421007	16.453	76.6667	86.9565	64.7059	83.3333	71.4286	88.2353	66.6667	62.069	84.6154	64.2857	40.625	55.5556	60.8696	62.5	71.4286	69.2308	42.1053	70
NC_037333.1:114321075-114321075	NC_037333.1	114321075	114321075	ABLIM2	gene-ABLIM2	No description	-	gene	overlapping	0	0.0326244	12.3665	83.3333	100	100	100	95.2381	94.1176	100	100	76.9231	78.5714	68.75	77.7778	95.6522	79.1667	78.5714	100	63.1579	96.6667
NC_037333.1:114321113-114321113	NC_037333.1	114321113	114321113	ABLIM2	gene-ABLIM2	No description	-	gene	overlapping	0	0.00737081	13.7146	96.6667	100	100	94.4444	100	94.1176	100	100	100	78.5714	78.125	83.3333	95.6522	66.6667	78.5714	100	84.2105	96.6667
NC_037333.1:114321135-114321135	NC_037333.1	114321135	114321135	ABLIM2	gene-ABLIM2	No description	-	gene	overlapping	0	0.0029055	18.6287	90	95.6522	88.2353	83.3333	90.4762	88.2353	94.4444	86.2069	84.6154	50	62.5	72.2222	78.2609	70.8333	64.2857	100	42.1053	93.3333
NC_037333.1:114321144-114321144	NC_037333.1	114321144	114321144	ABLIM2	gene-ABLIM2	No description	-	gene	overlapping	0	0.0287504	14.2629	80	100	83.3333	78.9474	87.5	85.7143	91.3044	92.8571	56	78.125	76	41.1765	86.3636	84.375	75	31.25	55	100
NC_037333.1:114321145-114321145	NC_037333.1	114321145	114321145	ABLIM2	gene-ABLIM2	No description	-	gene	overlapping	0	2.48235e-06	25.4164	96.6667	95.6522	94.1176	94.4444	100	94.1176	94.4444	86.2069	100	78.5714	71.875	33.3333	86.9565	75	85.7143	46.1538	52.6316	96.6667
NC_037333.1:114350459-114350459	NC_037333.1	114350459	114350459	ABLIM2	gene-ABLIM2	No description	-	gene	overlapping	0	0.000630857	-18.6667	94.4444	62.5	94.1176	61.5385	51.8519	88.8889	25	93.75	52	100	93.75	55	100	88	83.3333	96.2963	82.6087	93.1034
NC_037333.1:114399977-114399977	NC_037333.1	114399977	114399977	ABLIM2	gene-ABLIM2	No description	-	gene	overlapping	0	0.00155934	-16.8845	95	20.8333	64.2857	61.1111	100	93.3333	100	96.2963	100	100	90	100	96.6667	100	100	96.1538	100	100
NC_037333.1:114420661-114420661	NC_037333.1	114420661	114420661	ABLIM2	gene-ABLIM2	No description	-	gene	overlapping	0	0.0027313	22.4669	100	0	6.25	0	50	14.2857	4.7619	28.5714	5	0	0	0	0	0	6.66667	0	0	0
NC_037333.1:114426887-114426887	NC_037333.1	114426887	114426887	ABLIM2	gene-ABLIM2	No description	-	gene	overlapping	0	1.78514e-07	-20.615	0	96.7742	100	100	51.8519	100	100	47.619	100	100	93.3333	91.3044	97.1429	100	100	100	100	100
NC_037333.1:114429661-114429661	NC_037333.1	114429661	114429661	ABLIM2	gene-ABLIM2	No description	-	gene	overlapping	0	2.62907e-07	29.9312	93.75	38.8889	50	61.5385	46.6667	0	0	52.9412	0	0	0	0	0	61.9048	0	0	0	12.5
NC_037333.1:114532763-114532763	NC_037333.1	114532763	114532763	SH3TC1	gene-SH3TC1	No description	+	gene	overlapping	0	1.79793e-07	30.249	94.7368	100	43.4783	100	94.4444	100	73.3333	100	100	48.2759	100	35.7143	38.0952	91.6667	0	60	60	100
NC_037333.1:114532770-114532770	NC_037333.1	114532770	114532770	SH3TC1	gene-SH3TC1	No description	+	gene	overlapping	0	0.000921426	25.0532	5.26316	100	39.1304	100	50	0	66.6667	64	62.5	51.7241	57.1429	42.8571	42.8571	4.16667	0	0	60	3.33333
NC_037333.1:114536219-114536219	NC_037333.1	114536219	114536219	SH3TC1	gene-SH3TC1	No description	+	gene	overlapping	0	0.00277789	19.6226	100	100	60	93.3333	100	100	58.8235	95.8333	100	64.7059	96.4286	50	58.8235	100	20	71.4286	70	100
NC_037333.1:114633260-114633260	NC_037333.1	114633260	114633260	null					Not found	0	9.54048e-06	18.8794	100	100	100	95	100	37.5	94.7368	96	100	100	58.3333	47.0588	95.2381	77.7778	100	72.2222	95	7.69231
NC_037333.1:114655339-114655339	NC_037333.1	114655339	114655339	ACOX3	gene-ACOX3	acyl-CoA oxidase 3%2C pristanoyl	-	gene	overlapping	0	9.67896e-05	19.2914	100	4.34783	50	0	47.8261	51.8519	50	60.7143	56	50	48.9362	0	31.25	40.7407	0	0	76.1905	0
NC_037333.1:114789002-114789002	NC_037333.1	114789002	114789002	null					Not found	0	4.94831e-10	-22.1791	0	100	100	100	35.7143	31.25	100	100	100	100	100	88	100	91.6667	100	100	96	90.9091
NC_037333.1:114789003-114789003	NC_037333.1	114789003	114789003	null					Not found	0	6.1588e-07	-21.5859	7.69231	100	100	100	75	17.6471	95.8333	100	94.4444	92.3077	96.4286	96.1538	100	100	100	100	100	100
NC_037333.1:114794998-114794998	NC_037333.1	114794998	114794998	CPZ	gene-CPZ	carboxypeptidase Z	+	gene	overlapping	0	0.00237917	18.6806	92.5926	84.8485	47.0588	58.3333	88.8889	73.3333	58.3333	65.3846	41.6667	60	31.5789	68.1818	60.8696	40	40	55	30.4348	56.25
NC_037333.1:114795011-114795011	NC_037333.1	114795011	114795011	CPZ	gene-CPZ	carboxypeptidase Z	+	gene	overlapping	0	0.0337253	13.5191	100	87.8788	82.3529	79.1667	100	93.3333	79.1667	76.9231	58.3333	80	71.0526	63.6364	65.2174	64	80	70	47.8261	93.75
NC_037333.1:114801948-114801948	NC_037333.1	114801948	114801948	CPZ	gene-CPZ	carboxypeptidase Z	+	gene	overlapping	0	3.34403e-08	-27.4816	20	62.5	100	44.4444	50	35.2941	100	96	100	92.3077	100	94.1176	95.4545	90.9091	92.3077	100	90.4762	100
NC_037333.1:114816879-114816879	NC_037333.1	114816879	114816879	CPZ	gene-CPZ	carboxypeptidase Z	+	gene	upstream	1470	7.40873e-05	-14.8396	93.5484	37.037	100	33.3333	95.6522	100	100	95.4545	100	100	94.7368	100	96.9697	100	100	96.875	100	100
NC_037333.1:115017815-115017815	NC_037333.1	115017815	115017815	null					Not found	0	9.10353e-06	22.6758	100	96.2963	95	100	94.1176	95	100	100	100	42.1053	100	100	50	100	36.3636	100	55.5556	92.3077
NC_037333.1:115040952-115040952	NC_037333.1	115040952	115040952	null					Not found	0	3.82161e-05	-26.3304	25	63.1579	38.4615	41.6667	21.4286	71.4286	50	45.4545	57.1429	81.8182	94.1176	53.8462	78.5714	61.1111	50	50	81.25	100
NC_037333.1:115040998-115040998	NC_037333.1	115040998	115040998	null					Not found	0	9.02501e-08	-36.0552	25	52.6316	38.4615	41.6667	25	64.2857	37.5	27.2727	64.2857	90.9091	94.1176	76.9231	71.4286	55.5556	71.4286	70	75	95.2381
NC_037333.1:115041012-115041012	NC_037333.1	115041012	115041012	null					Not found	0	2.8244e-07	-33.9525	25	31.5789	23.0769	50	25	35.7143	25	9.09091	21.4286	54.5455	88.2353	61.5385	64.2857	50	42.8571	40	50	100
NC_037333.1:115048517-115048517	NC_037333.1	115048517	115048517	null					Not found	0	3.10004e-07	28.9278	90	62.5	63.1579	100	100	60	95.2381	100	59.0909	50	21.4286	66.6667	66.6667	53.5714	84.6154	54.5455	65	7.14286
NC_037333.1:115058335-115058335	NC_037333.1	115058335	115058335	null					Not found	0	0.0118414	16.041	42.8571	28	28.5714	29.1667	66.6667	15.3846	53.3333	12.9032	19.3548	25.7143	0	58.3333	22.2222	9.09091	22.2222	7.14286	7.14286	0
NC_037333.1:115084370-115084370	NC_037333.1	115084370	115084370	null					Not found	0	0.00376166	16.36	100	90.9091	100	100	100	100	100	100	58.3333	42.8571	100	100	42.8571	95.4545	70.8333	100	50	100
NC_037333.1:115089557-115089557	NC_037333.1	115089557	115089557	null					Not found	0	6.50611e-07	-27.7084	0	100	92.3077	96.1538	52	44.4444	100	54.1667	96.5517	91.6667	100	100	100	100	93.3333	100	100	100
NC_037333.1:115096635-115096635	NC_037333.1	115096635	115096635	null					Not found	0	0.0201248	12.8237	100	100	92.8571	100	100	100	90.4762	96.6667	53.8462	50	100	100	60.7143	100	61.5385	100	52.6316	93.5484
NC_037333.1:115115471-115115471	NC_037333.1	115115471	115115471	LOC112447171	gene-LOC112447171	No description	-	gene	upstream	437	2.67636e-05	24.3147	95.4545	100	100	100	95.4545	91.6667	100	100	100	42.8571	100	91.6667	34.4828	94.7368	66.6667	100	33.3333	100
NC_037333.1:115125215-115125215	NC_037333.1	115125215	115125215	null					Not found	0	1.00172e-05	20.8138	76	4.16667	70.3704	9.09091	48.1481	90.9091	33.3333	30.4348	5.26316	44.4444	44.4444	0	47.0588	0	0	0	40.7407	3.7037
NC_037333.1:115164535-115164535	NC_037333.1	115164535	115164535	null					Not found	0	1.30047e-05	-17.9004	0	100	94.7368	94.1176	51.8519	55.5556	100	46.1538	100	60	95.4545	90	58.0645	100	100	100	100	100
NC_037333.1:115328562-115328562	NC_037333.1	115328562	115328562	null					Not found	0	3.37011e-07	-35.9915	94.1176	50	95	70	42.1053	93.3333	38.0952	50	31.5789	96.1538	92	100	100	100	100	100	100	100
NC_037333.1:115346834-115346834	NC_037333.1	115346834	115346834	null					Not found	0	1.39869e-10	-34.7198	96.1538	62.963	54.1667	57.6923	58.3333	100	0	45.8333	78.5714	91.6667	93.75	93.3333	100	100	100	95.2381	95.6522	96.5517
NC_037333.1:115359058-115359058	NC_037333.1	115359058	115359058	MIR1777A	gene-MIR1777A	microRNA 1777a	-	gene	upstream	1813	0.00416444	-14.0045	94.7368	81.25	45	100	95.4545	90.9091	38.0952	100	89.4737	93.3333	86.6667	100	88.2353	100	100	100	96.2963	96.4286
NC_037333.1:115359109-115359109	NC_037333.1	115359109	115359109	MIR1777A	gene-MIR1777A	microRNA 1777a	-	gene	upstream	1762	0.00996006	-11.2481	100	91.3044	34.7826	94.7368	100	100	57.5758	95	100	100	95.8333	100	100	86.2069	100	96.2963	96.2963	100
NC_037333.1:115394245-115394245	NC_037333.1	115394245	115394245	DOK7	gene-DOK7	No description	-	gene	overlapping	0	1.57352e-08	30.6466	100	94.7368	100	57.1429	100	100	100	100	100	0	93.3333	100	0	100	72.7273	60	50	100
NC_037333.1:115557829-115557829	NC_037333.1	115557829	115557829	RGS12	gene-RGS12	No description	-	gene	overlapping	0	1.10685e-07	29.068	100	100	93.3333	95	100	100	94.1176	100	100	100	50	70.3704	96.6667	64.5161	100	39.2857	100	0
NC_037333.1:115799573-115799573	NC_037333.1	115799573	115799573	NOP14	gene-NOP14	NOP14 nucleolar protein	+	gene	overlapping	0	0.0188856	11.4022	100	100	95.2381	100	100	100	100	100	100	100	50	90.9091	100	100	100	96.1538	55.5556	100
NC_037333.1:116010739-116010739	NC_037333.1	116010739	116010739	TNIP2	gene-TNIP2	TNFAIP3 interacting protein 2	+	gene	overlapping	0	0.042675	8.41718	0	6.89655	13.1579	23.8095	13.3333	3.7037	20	25.8064	18.1818	4.34783	10.3448	3.44828	0	3.57143	10.7143	6.45161	10.2564	0
NC_037333.1:116092517-116092517	NC_037333.1	116092517	116092517	FAM193A	gene-FAM193A	No description	-	gene	overlapping	0	3.72812e-10	-35.6239	95.6522	41.9355	50	0	31.0345	100	0	2.77778	38.8889	57.6923	100	76.9231	75.8621	62.963	75	39.1304	100	93.3333
NC_037333.1:116130601-116130601	NC_037333.1	116130601	116130601	FAM193A	gene-FAM193A	No description	-	gene	overlapping	0	4.68937e-11	-28.4663	3.33333	58.6207	58.3333	100	60.7143	3.22581	100	96.6667	97.0588	100	100	100	89.1892	91.6667	94.1176	68	91.1765	100
NC_037333.1:116501290-116501290	NC_037333.1	116501290	116501290	POLN	gene-POLN	No description	+	gene	overlapping	0	0.0049271	15.0351	100	66.6667	5.55556	100	93.5484	100	28.5714	76.6667	100	47.0588	47.0588	38.4615	33.3333	100	76.9231	100	0	92.8571
NC_037333.1:116574442-116574442	NC_037333.1	116574442	116574442	POLN	gene-POLN	No description	+	gene	overlapping	0	0.0131695	17.6404	53.3333	52.6316	35.2941	47.3684	45.8333	19.0476	41.1765	43.3333	33.3333	16.6667	22.7273	26.6667	15.3846	25.4902	23.0769	25	24.2424	33.3333
NC_037333.1:116785849-116785849	NC_037333.1	116785849	116785849	null					Not found	0	2.2057e-05	16.5452	100	100	100	95	92.8571	100	100	95.4545	100	100	53.5714	58.3333	97.1429	100	92.8571	100	32.5	100
NC_037333.1:116817110-116817110	NC_037333.1	116817110	116817110	LOC112447024	gene-LOC112447024	No description	-	gene	overlapping	0	0.000583749	20.1175	100	100	100	100	96.5517	100	100	100	94.7368	51.6129	100	96.1538	61.5385	92.5926	66.6667	100	54.1667	87.5
NC_037333.1:116887696-116887696	NC_037333.1	116887696	116887696	FAM53A	gene-FAM53A	No description	+	gene	overlapping	0	1.00577e-08	-26.1609	5.55556	100	86.9565	100	53.8462	6.25	100	100	93.75	96.1538	96.6667	100	100	95.6522	100	93.3333	100	100
NC_037333.1:116966427-116966427	NC_037333.1	116966427	116966427	null					Not found	0	0.0334513	-10.3953	100	63.6364	55	100	91.3044	100	37.5	100	96	82.6087	96.7742	100	96.1538	91.6667	95.6522	92	89.2857	92.8571
NC_037333.1:117200971-117200971	NC_037333.1	117200971	117200971	LOC101903340	gene-LOC101903340	No description	-	gene	overlapping	0	0.00204022	-19.5713	78.5714	77.7778	86.6667	45.4545	84.6154	30	84.6154	24	42.1053	93.75	70.5882	89.4737	58.3333	76.1905	100	92.5926	66.6667	82.3529
NC_037333.1:117223327-117223327	NC_037333.1	117223327	117223327	CTBP1	gene-CTBP1	No description	+	gene	overlapping	0	0.0246646	14.6331	92.3077	88.2353	96.2963	84.2105	94.4444	100	90.4762	68.1818	77.2727	52.1739	75.6757	87.5	61.9048	70.9677	77.2727	87.5	55.5556	91.1765
NC_037333.1:117223368-117223368	NC_037333.1	117223368	117223368	CTBP1	gene-CTBP1	No description	+	gene	overlapping	0	0.0319679	16.6172	93.3333	69.4444	62.5	42.8571	71.4286	66.6667	66.6667	79.1667	53.8462	50	50	41.6667	59.2593	32.3529	50	80	14.8148	78.2609
NC_037333.1:117223385-117223385	NC_037333.1	117223385	117223385	CTBP1	gene-CTBP1	No description	+	gene	overlapping	0	0.0476891	14.0794	100	94.4444	81.25	57.1429	85.7143	100	93.3333	79.1667	76.9231	77.2727	90	87.5	70.3704	55.8824	57.1429	86.6667	55.5556	60.8696
NC_037333.1:117385206-117385206	NC_037333.1	117385206	117385206	IDUA	gene-IDUA	No description	-	gene	overlapping	0	0.0186875	-14.228	100	64.7059	54.5455	100	100	94.7368	41.1765	100	100	95.4545	100	100	100	100	95.4545	100	92.3077	100
NC_037333.1:117405282-117405282	NC_037333.1	117405282	117405282	DGKQ	gene-DGKQ	diacylglycerol kinase%2C theta 110kDa	+	gene	overlapping	0	0.000834672	22.2815	100	100	35.2941	100	91.6667	92.8571	90	93.3333	95.4545	41.6667	39.1304	95	47.0588	83.3333	45.4545	96.4286	50	100
NC_037333.1:117441103-117441103	NC_037333.1	117441103	117441103	GAK	gene-GAK	cyclin G associated kinase	+	gene	overlapping	0	0.00396846	13.6883	100	100	100	100	95	100	95	100	100	90	38.0952	100	100	100	100	100	38.7097	100
NC_037333.1:117450129-117450129	NC_037333.1	117450129	117450129	GAK	gene-GAK	cyclin G associated kinase	+	gene	overlapping	0	0.00901791	14.8699	95.8333	96.4286	88.8889	94.7368	81.4815	100	92.8571	87.8788	96.1538	77.7778	78.7879	80.7692	75	65.3846	73.3333	77.4193	90.4762	81.4815
NC_037333.1:117472572-117472572	NC_037333.1	117472572	117472572	GAK	gene-GAK	cyclin G associated kinase	+	gene	overlapping	0	0.000606515	11.9726	100	96.1538	100	100	96.1538	100	96.7742	96.7742	100	46.1538	100	100	40	95.6522	100	100	96.2963	100
NC_037333.1:117569854-117569854	NC_037333.1	117569854	117569854	PCGF3	gene-PCGF3	polycomb group ring finger 3	-	gene	overlapping	0	2.65998e-15	-53.2708	0	61.2903	93.75	0	0	10	41.1765	47.3684	45.4545	100	36.3636	100	95.2381	100	100	100	50	96.875
NC_037333.1:117571265-117571265	NC_037333.1	117571265	117571265	PCGF3	gene-PCGF3	polycomb group ring finger 3	-	gene	overlapping	0	2.45432e-16	-60.3997	0	31.5789	90.9091	0	0	4.7619	42.8571	34.6154	26.6667	95.8333	78.5714	92.8571	100	96.2963	90	100	21.4286	100
NC_037333.1:117665864-117665864	NC_037333.1	117665864	117665864	PDE6B	gene-PDE6B	phosphodiesterase 6B	-	gene	overlapping	0	0.00551103	12.0862	100	100	100	100	100	95.6522	100	96.1538	100	45.4545	100	100	46.6667	100	100	100	100	90.9091
NC_037334.1:386-386	NC_037334.1	386	386	null					Not found	0	0.0096597	9.17249	27.5862	39.0977	22.8571	35.2941	16.0714	42.2222	22.7273	42.3913	33.1492	12.5	22	19.7802	20.4969	32.2581	12.766	28.0612	28.6822	22.2997
NC_037334.1:393-393	NC_037334.1	393	393	null					Not found	0	0.0013351	11.7259	39.3939	36.7647	42.8571	57.1429	39.2157	55.1724	32.6531	51.1364	42.9688	40.9091	50	29.7872	37.3832	31.5789	25	20.2128	32.4324	24.4681
NC_037334.1:446-446	NC_037334.1	446	446	null					Not found	0	0.0222098	4.95241	13.7931	15.0376	17.1429	7.35294	12.7273	6.66667	7.57576	19.0217	20.442	10.9091	6	4.3956	6.8323	6.45161	8.51064	11.8557	12.8906	7.34266
NC_037334.1:117887-117887	NC_037334.1	117887	117887	LOC101907627	gene-LOC101907627	No description	-	gene	overlapping	0	0.0118226	6.5157	17.9153	19.3384	27.5862	44	18.1818	16.129	12.7638	17.277	20.3053	15.8594	16.4241	16.7976	14.7455	15.9496	11.032	13.6995	13.2472	17.1007
NC_037334.1:117901-117901	NC_037334.1	117901	117901	LOC101907627	gene-LOC101907627	No description	-	gene	overlapping	0	4.83419e-05	6.96952	7.27273	4.81928	13.7931	48	8.68347	5.29801	5.17767	5.59846	4.95356	4.93359	6.28931	4.04339	3.45865	4.11392	7.01754	3.00661	2.8754	5.13219
NC_037334.1:117930-117930	NC_037334.1	117930	117930	LOC101907627	gene-LOC101907627	No description	-	gene	overlapping	0	0.00147603	4.52789	21.157	19.105	24.1379	32	21.2885	22.8477	15.0254	22.7799	20.4334	14.8008	20.7113	19.9211	16.629	17.7402	16.1404	15.343	20.4473	16.2908
NC_037334.1:117943-117943	NC_037334.1	117943	117943	LOC101907627	gene-LOC101907627	No description	-	gene	overlapping	0	0.00114247	7.09582	18.3775	18.6047	31.0345	48	21.2885	19.5364	15.4315	20.2899	18.9441	13.3776	18.8285	17.8501	15.4135	17.8458	15.0877	15.1023	17.7316	16.4075
NC_037334.1:117953-117953	NC_037334.1	117953	117953	LOC101907627	gene-LOC101907627	No description	-	gene	overlapping	0	0.00984997	5.93443	30.5785	34.0224	37.931	52	36.1345	26.4901	26.9583	33.7209	34.2105	23.1499	28.8703	31.4906	29.3142	31.3622	24.9123	28.3564	32.32	28.8604
NC_037334.1:117960-117960	NC_037334.1	117960	117960	LOC101907627	gene-LOC101907627	No description	-	gene	overlapping	0	0.000735201	7.1261	28.8815	35.0302	40.9091	56.25	35.7558	36.3946	26.6327	36.878	34.2188	24.8566	34.4538	31.4172	28.7764	32.0935	23.1317	28.2688	32.1027	31.715
NC_037334.1:555468-555468	NC_037334.1	555468	555468	null					Not found	0	0.00260844	2.07552	21.639	23.2236	26.4134	25.5814	26.2825	27.8383	17.8309	25.7616	18.724	26.2425	20.1404	19.0801	20.2867	22.1074	22.8856	18.0276	25.0114	20.8333
NC_037334.1:555528-555528	NC_037334.1	555528	555528	null					Not found	0	0.00375006	1.13267	18.5373	17.5439	21.9771	25.5656	21.0559	15.4799	10	16.7288	17.1745	17.791	16.0965	16.3823	17.5063	17.6454	21.1679	12.8828	18.612	15.7849
NC_037334.1:555656-555656	NC_037334.1	555656	555656	null					Not found	0	0.0263779	-2.72566	25.3101	31.4905	27.5618	35.1443	31.0497	23.2558	16.3004	24.2941	20.332	28.9769	24.0351	31.1755	31.4868	32.023	23.4867	25.4219	36.8516	25.812
NC_037334.1:2415265-2415265	NC_037334.1	2415265	2415265	GRM6	gene-GRM6	No description	+	gene	overlapping	0	0.0300508	10.5698	10.5263	4.34783	23.0769	35	20.5882	12.5	14.2857	19.3548	23.8095	15	8.82353	6.89655	0	16.6667	0	10.7143	4.54545	5.71429
NC_037334.1:2637925-2637925	NC_037334.1	2637925	2637925	TRIM11	gene-TRIM11	tripartite motif containing 11	+	gene	overlapping	0	0.00146799	16.6185	100	100	100	93.75	100	50	100	100	100	96.5517	95.6522	100	45	44.4444	60	62.963	94.1176	95.4545
NC_037334.1:3192419-3192419	NC_037334.1	3192419	3192419	null					Not found	0	1.18864e-12	-62.3996	0	0	4.7619	0	0	0	100	43.4783	3.7037	100	94.1176	100	95.4545	25	61.5385	100	42.3077	95.1219
NC_037334.1:3192438-3192438	NC_037334.1	3192438	3192438	null					Not found	0	4.5911e-16	-59.4402	3.84615	0	7.69231	4.16667	0	0	100	47.619	0	100	91.1765	85.7143	94.4444	39.1304	46.1538	100	41.6667	100
NC_037334.1:3571416-3571416	NC_037334.1	3571416	3571416	null					Not found	0	0.000743408	17.3586	96	96.6667	92.8571	95.2381	95	100	94.7368	90.9091	52.9412	100	65.5172	50	92.3077	96.2963	100	70	40	44
NC_037334.1:3731890-3731890	NC_037334.1	3731890	3731890	PBX4	gene-PBX4	PBX homeobox 4	+	gene	overlapping	0	0.0252095	6.93755	100	100	100	100	94.1176	100	92.8571	100	94.4444	100	96.2963	95.8333	100	91.3044	100	44.8276	93.75	96.9697
NC_037334.1:3834580-3834580	NC_037334.1	3834580	3834580	GATAD2A	gene-GATAD2A	GATA zinc finger domain containing 2A	-	gene	overlapping	0	1.74041e-10	-45.677	100	36.3636	0	0	60.7143	61.5385	68.1818	100	44.4444	95.8333	94.1176	95.8333	100	96.5517	100	100	100	100
NC_037334.1:3834658-3834658	NC_037334.1	3834658	3834658	GATAD2A	gene-GATAD2A	GATA zinc finger domain containing 2A	-	gene	overlapping	0	1.33949e-08	-46.3303	94.4444	33.3333	0	0	60.7143	61.5385	68.1818	100	48.1481	100	100	95.8333	87.5	100	100	100	100	100
NC_037334.1:4363110-4363110	NC_037334.1	4363110	4363110	UPF1	gene-UPF1	No description	-	gene	overlapping	0	0.017072	-16.6231	6.66667	35	92.3077	100	42.8571	100	92.8571	92.3077	100	92.8571	86.6667	100	46.4286	100	100	90	100	95.6522
NC_037334.1:4390442-4390442	NC_037334.1	4390442	4390442	null					Not found	0	0.0409325	11.72	95.8333	100	100	100	100	100	93.75	100	100	91.6667	100	90.9091	53.8462	96.4286	100	63.1579	95.2381	92.8571
NC_037334.1:4435956-4435956	NC_037334.1	4435956	4435956	CRTC1	gene-CRTC1	CREB regulated transcription coactivator 1	-	gene	overlapping	0	3.06335e-07	-29.0741	100	100	10	0	54.1667	62.5	100	100	100	95.8333	96.6667	100	100	100	100	100	95.8333	100
NC_037334.1:4435971-4435971	NC_037334.1	4435971	4435971	CRTC1	gene-CRTC1	CREB regulated transcription coactivator 1	-	gene	overlapping	0	9.30189e-09	-28.4869	5.55556	63.6364	90	94.4444	45.8333	37.5	90.9091	92.3077	100	91.6667	96.6667	100	100	100	88.2353	100	100	100
NC_037334.1:4486835-4486835	NC_037334.1	4486835	4486835	CRTC1	gene-CRTC1	CREB regulated transcription coactivator 1	-	gene	overlapping	0	0.000845326	-13.9867	15.7895	60.6061	100	100	56	94.4444	97.1429	100	100	93.75	95.6522	93.3333	96	96.7742	100	81.25	93.1034	100
NC_037334.1:4669238-4669238	NC_037334.1	4669238	4669238	ELL	gene-ELL	elongation factor for RNA polymerase II	+	gene	overlapping	0	0.013154	-8.69869	95.8333	100	89.4737	89.6552	100	100	100	92.8571	44	100	93.3333	100	100	96.7742	100	100	100	100
NC_037334.1:4680267-4680267	NC_037334.1	4680267	4680267	ELL	gene-ELL	elongation factor for RNA polymerase II	+	gene	overlapping	0	4.03553e-05	21.3638	100	96.7742	81.25	100	100	100	100	94.1176	100	100	100	95.2381	95.8333	58.6207	50	93.3333	36.8421	50
NC_037334.1:4720615-4720615	NC_037334.1	4720615	4720615	ELL	gene-ELL	elongation factor for RNA polymerase II	+	gene	overlapping	0	0.00261572	-10.2593	91.6667	100	91.6667	100	100	100	100	0	100	91.6667	84	100	100	100	100	100	100	100
NC_037334.1:4720616-4720616	NC_037334.1	4720616	4720616	ELL	gene-ELL	elongation factor for RNA polymerase II	+	gene	overlapping	0	0.0185024	-8.836	92.8571	100	100	95	100	100	100	0	100	96.2963	96.5517	94.7368	100	90.3226	89.4737	100	100	100
NC_037334.1:4944610-4944610	NC_037334.1	4944610	4944610	CIST1	gene-CIST1	intestine-specific transcript 1 protein	+	gene	overlapping	0	0.0166322	15.4764	100	60	92.8571	80	91.3044	100	76.4706	60	100	100	78.9474	33.3333	78.9474	60	72.2222	60.7143	53.8462	83.3333
NC_037334.1:4945713-4945713	NC_037334.1	4945713	4945713	CIST1	gene-CIST1	intestine-specific transcript 1 protein	+	gene	overlapping	0	0.000378824	16.7072	100	92.3077	95.6522	73.3333	93.3333	100	62.5	96.4286	85.7143	96.6667	86.4407	31.1111	73.913	70	90.4762	53.8462	70.5882	75.8621
NC_037334.1:4945777-4945777	NC_037334.1	4945777	4945777	CIST1	gene-CIST1	intestine-specific transcript 1 protein	+	gene	overlapping	0	0.0363664	13.2652	100	84.6154	82.6087	93.3333	100	94.7368	60.8696	89.2857	85.7143	96.6667	77.5862	42.2222	91.3044	84	76.1905	73.0769	61.7647	68.9655
NC_037334.1:4946091-4946091	NC_037334.1	4946091	4946091	CIST1	gene-CIST1	intestine-specific transcript 1 protein	+	gene	overlapping	0	0.000777402	19.8448	80	73.913	76.1905	66.6667	80.9524	100	60	55.5556	56	95.2381	44	27.5862	85.1852	40.9091	53.3333	23.5294	37.931	62.963
NC_037334.1:4946100-4946100	NC_037334.1	4946100	4946100	CIST1	gene-CIST1	intestine-specific transcript 1 protein	+	gene	overlapping	0	0.00706418	14.6704	64.7059	71.875	84.375	90.3226	85.7143	90	55.5556	73.0769	72.4138	84.375	66	31.5789	96	60.2941	60	59.2593	44.4444	54.0541
NC_037334.1:4946197-4946197	NC_037334.1	4946197	4946197	CIST1	gene-CIST1	intestine-specific transcript 1 protein	+	gene	overlapping	0	0.0055252	16.9645	75	82.6087	76.1905	76.1905	85.7143	100	45.8333	69.4444	68	85	56	31.0345	81.4815	47.6923	85.7143	58.8235	25	55.5556
NC_037334.1:5070985-5070985	NC_037334.1	5070985	5070985	LOC112447324	gene-LOC112447324	No description	+	gene	overlapping	0	0.000742164	18.2008	88.8889	100	85	100	100	84.2105	100	96.4286	73.3333	96.1538	86.3636	42.1053	90.9091	80	88.8889	54.5455	68.4211	56.6667
NC_037334.1:5207752-5207752	NC_037334.1	5207752	5207752	KCNN1	gene-KCNN1	No description	-	gene	overlapping	0	7.0963e-05	-23.657	100	100	54.5455	0	64.7059	47.8261	100	95	96.1538	100	100	100	100	92	90.9091	88.2353	100	100
NC_037334.1:5236106-5236106	NC_037334.1	5236106	5236106	CCDC124	gene-CCDC124	coiled-coil domain containing 124	-	gene	overlapping	0	0.00105515	11.9772	100	95.1219	100	100	100	100	94.7368	100	100	100	97.3684	24	100	63.6364	100	100	100	97.0588
NC_037334.1:5605580-5605580	NC_037334.1	5605580	5605580	SLC27A1	gene-SLC27A1	solute carrier family 27 member 1	-	gene	overlapping	0	0.00101324	10.6711	100	100	100	100	96.1538	94.7368	100	95.4545	100	100	16.6667	95	88.8889	96	93.75	100	100	100
NC_037334.1:6185424-6185424	NC_037334.1	6185424	6185424	SIN3B	gene-SIN3B	No description	-	gene	overlapping	0	0.0450222	10.6716	100	100	100	100	88.2353	100	100	95.6522	100	100	100	46.6667	100	41.1765	100	100	100	100
NC_037334.1:6205262-6205262	NC_037334.1	6205262	6205262	SIN3B	gene-SIN3B	No description	-	gene	overlapping	0	4.38145e-28	69.6945	0	100	100	100	40	100	100	92	100	6.66667	52	0	42.8571	0	0	0	0	3.22581
NC_037334.1:6328292-6328292	NC_037334.1	6328292	6328292	null					Not found	0	1.26988e-08	35.3319	0	46.1538	47.0588	85.7143	52.9412	95.2381	75	100	5.55556	0	33.3333	0	88.2353	7.69231	9.09091	47.619	3.7037	0
NC_037334.1:6336128-6336128	NC_037334.1	6336128	6336128	null					Not found	0	0.000476255	-4.55449	34.6049	20.4082	21.4971	28.1319	23.5974	31.1688	27.9869	37.4823	26.7112	47.007	29.0541	19.0893	33.2779	36.2543	28.5141	33.7374	25.8621	39.783
NC_037334.1:6601857-6601857	NC_037334.1	6601857	6601857	EPS15L1	gene-EPS15L1	epidermal growth factor receptor pathway substrate 15 like 1	+	gene	overlapping	0	1.13254e-14	-37.9161	9.52381	3.44828	45	100	42.8571	57.6923	50	100	4.7619	14.2857	100	100	94.4444	100	52.9412	92.8571	100	100
NC_037334.1:6605293-6605293	NC_037334.1	6605293	6605293	EPS15L1	gene-EPS15L1	epidermal growth factor receptor pathway substrate 15 like 1	+	gene	overlapping	0	0.00294589	11.9431	100	96.2963	96.4286	100	100	85.7143	100	100	100	93.9394	96.1538	35.7143	100	56.5217	93.75	100	100	94.8718
NC_037334.1:6769254-6769254	NC_037334.1	6769254	6769254	null					Not found	0	6.59289e-19	-54.6818	6.66667	0	0	0	0	33.3333	0	37.931	2.7027	40.7407	43.9024	58.3333	100	37.5	31.5789	60.7143	100	100
NC_037334.1:6995204-6995204	NC_037334.1	6995204	6995204	null					Not found	0	0.004984	16.7808	52.6316	35	10	0	60	37.5	52.381	52	10.3448	32.2581	29.2683	10	29.6296	18.9189	9.09091	18.5185	5.26316	5.88235
NC_037334.1:12232375-12232375	NC_037334.1	12232375	12232375	CACNA1A	gene-CACNA1A	calcium voltage-gated channel subunit alpha1 A	+	gene	overlapping	0	1.58639e-09	-32.2224	0	37.5	50	100	33.3333	66.6667	56.5217	47.619	59.375	75	97.561	95.4545	61.1111	52.6316	100	100	100	59.2593
NC_037334.1:12473079-12473079	NC_037334.1	12473079	12473079	LYL1	gene-LYL1	LYL1%2C basic helix-loop-helix family member	+	gene	downstream	608	0.0468084	-17.0622	43.4783	55.1724	43.75	47.619	38.0952	29.4118	37.5	66.6667	40	69.2308	57.1429	36.8421	52.381	54.1667	66.6667	58.8235	73.3333	86.6667
NC_037334.1:14692459-14692459	NC_037334.1	14692459	14692459	DNMT1	gene-DNMT1	DNA methyltransferase 1	-	gene	overlapping	0	0.0014549	-27.5001	0	64.7059	53.3333	10	5.88235	30.7692	100	100	58.3333	100	63.6364	38.8889	100	100	50	50	100	68
NC_037334.1:15066064-15066064	NC_037334.1	15066064	15066064	KRI1	gene-KRI1	KRI1 homolog	-	gene	overlapping	0	3.2137e-05	-19.0717	0	100	95.2381	100	47.619	60	100	100	100	100	93.3333	100	100	100	100	100	95.4545	85.7143
NC_037334.1:15155137-15155137	NC_037334.1	15155137	15155137	ILF3	gene-ILF3	interleukin enhancer binding factor 3	+	gene	overlapping	0	8.87902e-22	-69.335	5	53.3333	0	5.55556	0	46.1538	0	0	0	100	92.3077	96.1538	50	60	78.2609	92.8571	96.2963	68.1818
NC_037334.1:15346202-15346202	NC_037334.1	15346202	15346202	CARM1	gene-CARM1	No description	+	gene	overlapping	0	1.0649e-09	-29.2073	100	50	66.6667	100	95.2381	100	0	4.54545	0	96	100	96.1538	70.8333	65.2174	61.1111	100	100	90
NC_037334.1:15486788-15486788	NC_037334.1	15486788	15486788	SMARCA4	gene-SMARCA4	SWI/SNF related%2C matrix associated%2C actin dependent regulator of chromatin%2C subfamily a%2C member 4	+	gene	overlapping	0	4.06455e-06	20.6075	100	4.34783	0	5.55556	57.8947	0	57.1429	100	45.4545	54.1667	0	0	2.77778	34.2105	47.619	0	46.1538	0
NC_037334.1:16275545-16275545	NC_037334.1	16275545	16275545	ARHGEF18	gene-ARHGEF18	No description	+	gene	overlapping	0	7.01926e-18	32.5323	100	48.1481	66.6667	95.6522	100	0	0	0	0	0	6.45161	4.34783	0	3.0303	100	0	0	3.84615
NC_037334.1:16803605-16803605	NC_037334.1	16803605	16803605	FBN3	gene-FBN3	No description	-	gene	overlapping	0	0.000230657	-21.8356	92.3077	40.9091	42.1053	0	48.3871	36.8421	90.4762	83.7838	68	82.1429	63.8889	93.75	84.6154	95.4545	35.2941	100	44.186	100
NC_037334.1:16818477-16818477	NC_037334.1	16818477	16818477	FBN3	gene-FBN3	No description	-	gene	overlapping	0	0.000661738	-30.0886	100	45	40.9091	100	100	100	36.3636	95	5.26316	100	100	100	100	100	100	100	93.3333	100
NC_037334.1:17265214-17265214	NC_037334.1	17265214	17265214	LOC107132616	gene-LOC107132616	No description	+	gene	overlapping	0	0.000580355	16.8266	84.6154	96.6667	91.3044	88.2353	96.6667	52.6316	95.8333	83.871	95.6522	83.3333	41.6667	68.9655	54.1667	68.1818	95	61.5385	73.6842	87.5
NC_037334.1:18892585-18892585	NC_037334.1	18892585	18892585	null					Not found	0	0.0036323	15.886	90	100	100	100	100	85	100	100	95.6522	66.6667	77.7778	75	93.75	65.2174	90	94.4444	73.913	90.9091
NC_037334.1:19176455-19176455	NC_037334.1	19176455	19176455	KDM4B	gene-KDM4B	No description	-	gene	overlapping	0	3.69724e-06	-14.7594	100	100	100	100	95.8333	52.9412	54.1667	36.3636	100	93.75	92.3077	100	96.5517	97.2222	92.3077	100	100	100
NC_037334.1:19194653-19194653	NC_037334.1	19194653	19194653	KDM4B	gene-KDM4B	No description	-	gene	overlapping	0	0.0119062	10.0814	100	100	100	100	100	100	100	89.2857	100	100	100	100	88.2353	100	28.5714	88.8889	100	92.8571
NC_037334.1:19227722-19227722	NC_037334.1	19227722	19227722	UHRF1	gene-UHRF1	ubiquitin like with PHD and ring finger domains 1	-	gene	overlapping	0	6.65622e-11	-37.7449	100	56.25	61.5385	31.5789	52.381	29.4118	69.2308	62.5	45.8333	100	100	100	100	52	100	96.4286	100	100
NC_037334.1:20204509-20204509	NC_037334.1	20204509	20204509	MATK	gene-MATK	megakaryocyte-associated tyrosine kinase	+	gene	upstream	1487	4.32939e-07	21.5701	86.2069	88.8889	95.4545	100	100	94.5946	100	100	96	96.1538	97.6744	38.7097	55.2632	100	100	31.8182	93.5484	53.8462
NC_037334.1:20570900-20570900	NC_037334.1	20570900	20570900	CELF5	gene-CELF5	No description	-	gene	overlapping	0	2.36063e-08	30.2255	100	88.8889	95.4545	100	95.4545	100	89.4737	85.7143	95.2381	54.1667	100	36.8421	50	73.3333	75	42.4242	85.7143	60.7143
NC_037334.1:20617082-20617082	NC_037334.1	20617082	20617082	CELF5	gene-CELF5	No description	-	gene	overlapping	0	0.0450172	-15.3696	20	20.6897	9.09091	26.6667	11.1111	12.5	21.0526	21.9512	8	52	24	38.0952	30.303	24.4444	50	30	4.54545	36
NC_037334.1:20617103-20617103	NC_037334.1	20617103	20617103	CELF5	gene-CELF5	No description	-	gene	overlapping	0	0.026039	-13.372	12	6.89655	9.09091	13.3333	11.1111	12.5	0	12.1951	0	40	16	22.7273	9.09091	31.1111	10	40	4.54545	24
NC_037334.1:20617108-20617108	NC_037334.1	20617108	20617108	CELF5	gene-CELF5	No description	-	gene	overlapping	0	0.00462357	-16.1051	16	20.6897	4.54545	20	7.40741	12.5	10.5263	21.9512	0	44	16	31.8182	21.2121	24.4444	20	40	9.09091	52
NC_037334.1:20617114-20617114	NC_037334.1	20617114	20617114	CELF5	gene-CELF5	No description	-	gene	overlapping	0	0.00420676	-17.7081	20	31.0345	9.09091	20	14.8148	18.75	15.7895	29.2683	4	52	28	36.3636	21.2121	40	50	30	4.54545	60
NC_037334.1:20617118-20617118	NC_037334.1	20617118	20617118	CELF5	gene-CELF5	No description	-	gene	overlapping	0	0.0149102	-16.6237	24	17.2414	9.09091	20	22.2222	12.5	21.0526	19.5122	4	52	32	31.8182	21.2121	31.1111	30	40	9.09091	52
NC_037334.1:21148730-21148730	NC_037334.1	21148730	21148730	LMNB2	gene-LMNB2	lamin B2	+	gene	overlapping	0	0.0113212	-15.6964	26.087	57.7778	47.619	29.6296	38.4615	32.5	53.6585	38.4615	28.5714	53.0612	44.7368	72.2222	50	40.625	35.2941	68	56.4103	73.6842
NC_037334.1:21166343-21166343	NC_037334.1	21166343	21166343	TMPRSS9	gene-TMPRSS9	No description	-	gene	overlapping	0	0.0359263	-12.9536	22.2222	66.6667	44	35.2941	20.8333	14.2857	63.1579	19.3548	0	47.619	25.9259	26.087	93.3333	30	14.2857	62.069	23.0769	80
NC_037334.1:22393969-22393969	NC_037334.1	22393969	22393969	LOC104969122	gene-LOC104969122	No description	-	gene	upstream	1827	0.0209991	14.3864	83.3333	82.7586	86.2069	88.8889	89.2857	80	69.2308	67.7419	95.6522	80.6452	86.2069	85.7143	48.3871	36.3636	73.6842	44.1176	81.5789	76.9231
NC_037334.1:23489003-23489003	NC_037334.1	23489003	23489003	null					Not found	0	0.0177534	20.0048	94.4444	52.1739	69.2308	66.6667	64.7059	92.3077	92.8571	73.3333	91.6667	41.6667	50	40	53.3333	76.9231	55	81.25	40.9091	78.2609
NC_037334.1:33202851-33202851	NC_037334.1	33202851	33202851	PRR16	gene-PRR16	No description	-	gene	overlapping	0	6.34909e-11	33.7332	100	100	70	42.8571	100	90.4762	100	96.9697	100	66.6667	75	50	55.1724	61.2903	100	31.8182	0	56.7568
NC_037334.1:37953012-37953012	NC_037334.1	37953012	37953012	FAF2	gene-FAF2	Fas associated factor family member 2	+	gene	overlapping	0	8.5241e-09	-24.6041	50	96.6667	60.8696	0	95.8333	95	94.1176	52.7778	48.2759	78.5714	96.875	95.8333	78.5714	88.8889	95.2381	93.3333	96	91.6667
NC_037334.1:38270561-38270561	NC_037334.1	38270561	38270561	UNC5A	gene-UNC5A	No description	+	gene	overlapping	0	0.0114304	-21.1134	54.1667	5.40541	39.2857	100	7.14286	0	0	61.9048	45.8333	100	4.7619	90.9091	68.9655	2.43902	80	97.5	0	59.1837
NC_037334.1:43238470-43238470	NC_037334.1	43238470	43238470	POLRMT	gene-POLRMT	RNA polymerase mitochondrial	-	gene	overlapping	0	2.0855e-09	34.2087	80	100	92.8571	100	92.8571	100	100	96	96.6667	66.6667	41.1765	100	97.0588	54.5455	28.5714	61.1111	57.8947	43.4783
NC_037334.1:43593226-43593226	NC_037334.1	43593226	43593226	SBNO2	gene-SBNO2	strawberry notch homolog 2	-	gene	overlapping	0	0.00769802	17.9771	59.0909	52.9412	53.5714	30.4348	57.6923	38.4615	65	28.5714	29.1667	30.4348	23.6842	34.7826	30.5556	21.875	16.6667	25.9259	7.14286	62.069
NC_037334.1:43593565-43593565	NC_037334.1	43593565	43593565	SBNO2	gene-SBNO2	strawberry notch homolog 2	-	gene	overlapping	0	0.0419212	17.2804	50	53.125	41.6667	47.3684	48	69.5652	57.1429	48.4848	38.8889	16.6667	37.1429	46.6667	24	32.1429	21.4286	29.4118	32	59.2593
NC_037334.1:43873721-43873721	NC_037334.1	43873721	43873721	APC2	gene-APC2	No description	+	gene	overlapping	0	2.83296e-06	25.1412	92.8571	100	100	92.3077	94.7368	100	100	95.2381	92	88	29.6296	96.1538	100	50	84.2105	96	96.875	0
NC_037334.1:44131346-44131346	NC_037334.1	44131346	44131346	ATP8B3	gene-ATP8B3	ATPase%2C aminophospholipid transporter%2C class I%2C type 8B%2C member 3	-	gene	downstream	880	0.0476891	16.5483	72.7273	65.7143	66.6667	36.8421	46.1538	52.381	62.963	67.7419	54.5455	50	38.2353	36	57.1429	38.4615	35.2941	41.6667	16.6667	63.3333
NC_037334.1:45788685-45788685	NC_037334.1	45788685	45788685	TCF7	gene-TCF7	transcription factor 7	+	gene	overlapping	0	0.0374057	-11.7894	72	58.1395	90	78.7879	80	80	81.8182	80	80.7692	85.7143	90.4762	90.9091	86.9565	84.8485	94.4444	100	89.6552	84.6154
NC_037334.1:46477911-46477911	NC_037334.1	46477911	46477911	PITX1	gene-PITX1	paired like homeodomain 1	-	gene	overlapping	0	0.0354366	13.1128	57.5758	69.697	44.4444	50	66.6667	65	57.1429	72.7273	53.8462	75	41.6667	61.9048	43.75	54.5455	57.1429	51.2821	20	13.7931
NC_037334.1:46683980-46683980	NC_037334.1	46683980	46683980	LOC104969177	gene-LOC104969177	No description	+	gene	overlapping	0	0.0461975	-14.1557	42.8571	76	42.1053	52	54.5455	27.7778	63.6364	63.6364	68	68.75	76.9231	75	70.8333	67.6471	50	73.3333	62.5	72.973
NC_037334.1:46684035-46684035	NC_037334.1	46684035	46684035	LOC104969177	gene-LOC104969177	No description	+	gene	overlapping	0	0.0494215	-14.5422	32.1429	68	21.0526	36	40.9091	38.8889	45.4545	41.1765	64	56.25	80.7692	75	54.1667	64.7059	41.6667	66.6667	33.3333	45.9459
NC_037334.1:46684072-46684072	NC_037334.1	46684072	46684072	LOC104969177	gene-LOC104969177	No description	+	gene	overlapping	0	0.0399965	-14.2942	53.5714	80	31.5789	36	45.4545	44.4444	59.0909	47.0588	60	71.875	80.7692	81.25	58.3333	73.5294	41.6667	80	41.6667	56.7568
NC_037334.1:46684080-46684080	NC_037334.1	46684080	46684080	LOC104969177	gene-LOC104969177	No description	+	gene	overlapping	0	0.00659274	-16.9017	42.8571	80	34.2105	36	40.9091	27.7778	54.5455	55.8824	44	62.5	76	68.75	58.3333	67.6471	50	80	37.5	67.5676
NC_037334.1:47111385-47111385	NC_037334.1	47111385	47111385	null					Not found	0	1.87156e-07	-28.6789	55.5556	65	100	100	90.4762	46.6667	51.2821	46.1538	44.4444	95	100	94.1176	100	93.3333	100	78.5714	100	96.6667
NC_037334.1:48227506-48227506	NC_037334.1	48227506	48227506	null					Not found	0	0.0105302	12.8885	23.0769	0	25	22.2222	17.3913	31.25	0	17.8571	17.3913	3.33333	5.26316	13.0435	6.45161	0	0	5.55556	0	4.54545
NC_037334.1:48569897-48569897	NC_037334.1	48569897	48569897	SPOCK1	gene-SPOCK1	SPARC (osteonectin)%2C cwcv and kazal like domains proteoglycan 1	-	gene	overlapping	0	3.03891e-05	18.0317	46.1538	100	100	100	100	100	100	58.0645	100	56.25	52.2727	100	100	95.2381	41.6667	54.8387	91.6667	50
NC_037334.1:49653201-49653201	NC_037334.1	49653201	49653201	null					Not found	0	0.0472256	-12.8656	25.8064	53.3333	43.4783	21.7391	39.3939	41.9355	9.375	23.6842	22.2222	46.6667	35.2941	61.5385	41.1765	33.3333	23.5294	71.4286	23.0769	60.7143
NC_037334.1:49653233-49653233	NC_037334.1	49653233	49653233	null					Not found	0	0.0425413	-13.3695	51.6129	80	65.2174	52.1739	63.6364	58.0645	37.5	55.2632	38.8889	63.3333	67.6471	76.9231	58.8235	70.3704	64.7059	85.7143	42.3077	92.8571
NC_037334.1:49653284-49653284	NC_037334.1	49653284	49653284	null					Not found	0	0.0135367	-13.971	58.0645	73.3333	86.9565	73.913	81.8182	61.2903	56.25	52.6316	44.4444	76.6667	82.3529	84.6154	73.5294	88.8889	64.7059	85.7143	61.5385	96.4286
NC_037334.1:52344428-52344428	NC_037334.1	52344428	52344428	LOC786553	gene-LOC786553	No description	+	gene	overlapping	0	0.0371447	13.5514	45.8333	41.3793	10.3448	48	33.3333	59.0909	36.6667	52.1739	25.9259	46.1538	16.6667	21.7391	16.6667	21.0526	36.3636	25	21.4286	25.7143
NC_037334.1:52944908-52944908	NC_037334.1	52944908	52944908	PCDH1	gene-PCDH1	protocadherin 1	-	gene	overlapping	0	0.00337445	15.7979	93.3333	88	84.6154	95.2381	93.9394	100	100	96.875	89.2857	53.5714	92.5926	95	86.9565	75	55.5556	53.3333	93.5484	93.5484
NC_037334.1:53417991-53417991	NC_037334.1	53417991	53417991	LOC100847454	gene-LOC100847454	No description	+	gene	overlapping	0	1.85306e-05	-21.0697	4.54545	41.9355	22.7273	17.8571	15.625	15	13.6364	24.4444	19.3548	23.0769	34.4828	27.2727	32.1429	25.8064	50	67.6471	24.3243	80
NC_037334.1:53418035-53418035	NC_037334.1	53418035	53418035	LOC100847454	gene-LOC100847454	No description	+	gene	overlapping	0	3.36916e-06	-23.7174	17.3913	54.8387	18.1818	17.8571	18.75	15	13.6364	33.3333	19.3548	46.1538	48.2759	36.3636	50	25	41.6667	73.5294	10.8108	90
NC_037334.1:53418037-53418037	NC_037334.1	53418037	53418037	LOC100847454	gene-LOC100847454	No description	+	gene	overlapping	0	4.0591e-06	-22.379	8.69565	61.2903	40.9091	25	15.625	10	18.1818	31.1111	22.5806	34.6154	62.069	31.8182	50	28.125	41.6667	85.2941	16.2162	85
NC_037334.1:53418080-53418080	NC_037334.1	53418080	53418080	LOC100847454	gene-LOC100847454	No description	+	gene	overlapping	0	0.00187608	-16.7103	26.087	45.1613	22.7273	25	28.125	0	22.7273	35.5556	16.129	38.4615	44.8276	36.3636	42.8571	21.875	25	79.4118	8.10811	75
NC_037334.1:53418082-53418082	NC_037334.1	53418082	53418082	LOC100847454	gene-LOC100847454	No description	+	gene	overlapping	0	6.37766e-05	-19.5191	4.34783	45.1613	18.1818	17.8571	9.375	10	13.6364	26.6667	16.129	26.9231	37.931	22.7273	39.2857	12.5	41.6667	70.5882	5.40541	80
NC_037334.1:53750395-53750395	NC_037334.1	53750395	53750395	LOC100847454	gene-LOC100847454	No description	+	gene	overlapping	0	4.66157e-16	-45.4244	21.0526	0	68.75	5.26316	0	0	0	60.7143	3.0303	100	52.381	0	51.6129	100	100	100	0	63.6364
NC_037334.1:55263409-55263409	NC_037334.1	55263409	55263409	YIPF5	gene-YIPF5	Yip1 domain family member 5	-	gene	overlapping	0	2.33366e-07	28.4928	96.9697	95.6522	100	100	100	100	94.4444	100	100	96.4286	55.5556	0	95.8333	53.8462	96.2963	100	96.7742	35.8974
NC_037334.1:55277018-55277018	NC_037334.1	55277018	55277018	YIPF5	gene-YIPF5	Yip1 domain family member 5	-	gene	downstream	1752	0.0188997	18.6531	70.5882	75	92.3077	62.5	76.9231	70.5882	46.1538	70.3704	75	64	79.3103	50	66.6667	58.8235	33.3333	62.5	14.8148	42.1053
NC_037334.1:60321264-60321264	NC_037334.1	60321264	60321264	LOC112447452	gene-LOC112447452	No description	-	gene	overlapping	0	0.0251074	-10.8424	66.6667	100	30.4348	88.2353	53.5714	96	100	3.84615	100	100	45	89.4737	100	68.4211	86.6667	100	96.7742	50
NC_037334.1:60699655-60699655	NC_037334.1	60699655	60699655	LOC101903540	gene-LOC101903540	No description	-	gene	overlapping	0	0.0248748	12.3659	100	100	100	90.9091	97.0588	100	83.3333	93.5484	94.4444	84.2105	77.7778	88.2353	74.0741	77.7778	75	83.3333	92.5926	95
NC_037334.1:61099446-61099446	NC_037334.1	61099446	61099446	PPARGC1B	gene-PPARGC1B	No description	+	gene	overlapping	0	0.00130247	-16.3182	0	27.5862	5.88235	27.7778	0	0	35.7143	3.84615	0	0	50	6.66667	70.5882	2.85714	0	0	52.1739	65.3846
NC_037334.1:62012884-62012884	NC_037334.1	62012884	62012884	SYNPO	gene-SYNPO	synaptopodin	+	gene	overlapping	0	2.89477e-05	-27.0645	54.5455	60	100	50	59.0909	100	60	96	60	100	100	100	100	90.9091	100	100	100	92.3077
NC_037334.1:62714001-62714001	NC_037334.1	62714001	62714001	SLC36A1	gene-SLC36A1	solute carrier family 36 member 1	+	gene	overlapping	0	0.0170239	18.2664	77.7778	95.4545	92.3077	92.8571	93.75	59.2593	82.3529	84.2105	63.6364	71.4286	72.7273	40	68.75	75	64.2857	59.0909	66.6667	59.2593
NC_037334.1:62721093-62721093	NC_037334.1	62721093	62721093	FAT2	gene-FAT2	FAT atypical cadherin 2	-	gene	overlapping	0	0.0210716	10.5346	100	93.3333	100	95.8333	100	100	90	88.8889	89.6552	89.6552	74.1936	78.5714	89.4737	92.5926	75	85.7143	80.5556	97.1429
NC_037334.1:63312447-63312447	NC_037334.1	63312447	63312447	null					Not found	0	0.00736735	19.2298	95.2381	94.5946	100	90.9091	100	77.2727	94.7368	89.1892	65.8537	89.6552	22.2222	85	68.4211	80	66.6667	88.5714	86.3636	47.8261
NC_037334.1:69523876-69523876	NC_037334.1	69523876	69523876	null					Not found	0	0.0354876	15.7759	79.1667	85.1852	78.125	63.1579	64	80	52.6316	94.8718	86.3636	61.1111	81.8182	47.0588	30	62.5	50	78.2609	61.5385	69.2308
NC_037334.1:79818555-79818555	NC_037334.1	79818555	79818555	TENM2	gene-TENM2	No description	+	gene	overlapping	0	0.000543037	-21.1553	100	100	94.1176	8.33333	50	46.1538	36.3636	96.4286	94.4444	100	100	95.4545	73.3333	100	100	100	94.1176	53.3333
NC_037334.1:80449560-80449560	NC_037334.1	80449560	80449560	WWC1	gene-WWC1	No description	+	gene	overlapping	0	1.78868e-10	-64.3479	9.52381	9.09091	0	9.09091	38.4615	0	10	66.6667	79.1667	100	100	46.1538	96.1538	58.8235	100	100	100	100
NC_037334.1:80457792-80457792	NC_037334.1	80457792	80457792	WWC1	gene-WWC1	No description	+	gene	overlapping	0	0.00850085	-19.9452	25	28.125	42.8571	37.5	47.8261	26.087	41.6667	44.4444	25	50	57.1429	52.1739	44.4444	29.0323	66.6667	65	62.5	71.0526
NC_037334.1:80457848-80457848	NC_037334.1	80457848	80457848	WWC1	gene-WWC1	No description	+	gene	overlapping	0	0.0116709	-17.0885	0	12.5	21.4286	25	30.4348	4.34783	8.33333	22.2222	5	28.5714	32.1429	30.4348	17.6471	19.3548	53.3333	45	25	31.5789
NC_037334.1:80457852-80457852	NC_037334.1	80457852	80457852	WWC1	gene-WWC1	No description	+	gene	overlapping	0	0.00242686	-19.2249	12.5	15.625	21.4286	12.5	39.1304	4.34783	16.6667	29.6296	20	32.1429	35.7143	43.4783	35.2941	32.2581	53.3333	35	25	52.6316
NC_037334.1:81392783-81392783	NC_037334.1	81392783	81392783	LOC112447560	gene-LOC112447560	No description	+	gene	overlapping	0	5.99042e-10	37.6689	41.1765	60.8696	59.0909	95.6522	100	100	100	38.4615	0	50	37.037	12.5	55.5556	17.6471	4.34783	20	7.14286	52
NC_037334.1:81392790-81392790	NC_037334.1	81392790	81392790	LOC112447560	gene-LOC112447560	No description	+	gene	overlapping	0	6.68099e-11	39.6244	47.0588	60.8696	59.0909	100	100	94.4444	100	38.4615	6.25	62.5	25.9259	18.75	50	11.7647	13.0435	20	3.57143	44
[truncated: 4,436 more rows]
