# Supplementary material for: Defining bovine CpG epigenetic diversity by analyzing RRBS data from sperm of Montbéliarde and Holstein bulls
Source: Front Cell Dev Biol. 2025 Feb 20;13:1532711. doi: 10.3389/fcell.2025.1532711 (PMC11882585; doi:10.3389/fcell.2025.1532711)
Supplement: Supplementary file 9 [file Table5.xlsx]

## Sheet: Foglio1
ID	Associated Genes Found	Term	PValue	PValue Corrected with Bonferroni step down
GO:0043087	[ADAP1, AGAP3, APC2, ARHGAP8, ARHGEF10, ARHGEF7, ASAP2, BCR, DEPDC5, DOCK1, F2RL1, IQSEC1, NRP1, NTF3, NTRK2, PLXND1, RALBP1, RAP1GAP, RGS16, RGS3, RGS8, RGS9, RTN4R, SBF2, SFRP1, SGSM1, SH3BP4, SIPA1L1, SIPA1L3, SRGAP3, TBC1D14, TBC1D22A, TBC1D8, VAV2, WNT4]	regulation of GTPase activity	1.81379e-07	0.000178659
GO:0030111	[APC2, ASPM, CTNND2, DCDC2, FAM53B, FOXO1, GRB10, LGR6, LIMD1, LRRK1, MCC, NOTCH1, NXN, PRKN, RBMS3, SFRP1, SMARCA4, SULF2, TERT, TLR2, TMEM131L, TMEM237, WNT4, WWOX, ZNRF3]	regulation of Wnt signaling pathway	2.47756e-07	0.000243792
GO:0010646	[ACVR2B, AKT1, ANO1, APC2, ARFGEF2, ARHGEF10, ARHGEF10L, ARHGEF28, ARHGEF7, ASPM, AUTS2, BCR, BIRC7, BOP1, CACNA1A, CACNG4, CACNG5, CARD11, CARM1, CDH13, CLSTN2, CNKSR3, CNTN2, CSK, CTBP2, CTNND2, DAG1, DAPK1, DCDC2, DEPDC5, DEPTOR, DGKQ, DLG5, DTNBP1, DUSP8, EYA2, F2RL1, FAM53B, FARP1, FBLN1, FGD5, FLOT1, FOXO1, GDF2, GNA12, GPC1, GPD1L, GRB10, GRM4, HIP1R, IKBKE, IL34, ING5, IQSEC1, IRF4, KCNN4…	regulation of cell communication	3.50246e-07	0.000344292
GO:0023051	[ACVR2B, AKT1, ANO1, APC2, ARFGEF2, ARHGEF10, ARHGEF10L, ARHGEF28, ARHGEF7, ASPM, AUTS2, BCR, BIRC7, BOP1, CACNA1A, CACNG4, CACNG5, CARD11, CARM1, CDH13, CLSTN2, CNKSR3, CNTN2, CSK, CTBP2, CTNND2, DAG1, DAPK1, DCDC2, DEPDC5, DEPTOR, DGKQ, DLG5, DTNBP1, DUSP8, EYA2, F2RL1, FAM53B, FARP1, FBLN1, FGD5, FLOT1, FOXO1, GDF2, GNA12, GPC1, GPD1L, GRB10, GRM4, HIP1R, IKBKE, IL34, ING5, IQSEC1, IRF4, KCNN4…	regulation of signaling	3.76538e-07	0.00036976
GO:0009966	[ACVR2B, AKT1, APC2, ARFGEF2, ARHGEF10, ARHGEF10L, ARHGEF28, ARHGEF7, ASPM, AUTS2, BCR, BIRC7, BOP1, CACNG4, CACNG5, CARD11, CARM1, CDH13, CNKSR3, CNTN2, CSK, CTBP2, CTNND2, DAG1, DAPK1, DCDC2, DEPDC5, DEPTOR, DGKQ, DLG5, DTNBP1, DUSP8, EYA2, F2RL1, FAM53B, FARP1, FBLN1, FGD5, FLOT1, FOXO1, GDF2, GNA12, GPC1, GPD1L, GRB10, GRM4, HIP1R, IKBKE, IL34, ING5, IQSEC1, IRF4, KCNN4, LDLRAP1, LGR6, LIMD1,…	regulation of signal transduction	4.82789e-07	0.000473616
GO:0007010	[ABLIM2, APC2, ARHGEF10, ASPM, AUTS2, BCAR1, BCR, CAPZA1, CDC42BPB, CDK5RAP2, CEP131, CEP152, CNTN2, CORO2B, DAG1, DNAH1, DNAI1, DOCK1, DTNBP1, ELMO2, EPB41L3, ESPNL, F2RL1, FLNB, HIP1R, HOOK3, IQSEC1, KIF23, KRT14, LIMD1, LMOD1, LOC531974, MCPH1, MOB2, MTCL1, MYH14, NEFH, NF2, NRP1, NTF3, OBSL1, PAK6, PARVB, PHACTR1, PHPT1, PI4KA, PRKN, PROX1, PXN, SERPINF2, SFRP1, SH3D19, SIPA1L1, SIPA1L3, SORB…	cytoskeleton organization	3.41199e-06	0.00334375
GO:0030036	[ABLIM2, ARHGEF10, AUTS2, BCAR1, BCR, CAPZA1, CDC42BPB, CORO2B, DTNBP1, EPB41L3, ESPNL, F2RL1, FLNB, HIP1R, IQSEC1, KIF23, LMOD1, MOB2, MYH14, NF2, NRP1, NTF3, OBSL1, PAK6, PARVB, PHACTR1, PHPT1, PI4KA, PRKN, PROX1, PXN, SERPINF2, SFRP1, SIPA1L1, SORBS1, SSH1, SYNPO, WASF2, WDR1, WNT4]	actin cytoskeleton organization	3.94952e-06	0.00386658
GO:0043547	[ADAP1, AGAP3, APC2, ARHGEF10, ARHGEF7, ASAP2, BCR, DEPDC5, DOCK1, F2RL1, IQSEC1, NRP1, NTF3, RALBP1, RAP1GAP, RGS16, RGS3, RGS8, RGS9, RTN4R, SFRP1, SGSM1, SIPA1L1, SIPA1L3, SRGAP3, TBC1D14, TBC1D22A, TBC1D8, WNT4]	positive regulation of GTPase activity	4.07368e-06	0.00398405
GO:0048583	[ACVR2B, AKT1, ANO1, APC2, ARFGEF2, ARHGEF10, ARHGEF10L, ARHGEF28, ARHGEF7, ASIC2, ASPM, AUTS2, BCAR1, BCR, BIRC7, BOP1, CACNA1A, CACNB4, CACNG4, CACNG5, CARD11, CARM1, CDH13, CDK6, CHID1, CNKSR3, CNTN2, CSK, CTBP2, CTNND2, DAG1, DAPK1, DCDC2, DEPDC5, DEPTOR, DGKQ, DLG5, DTNBP1, DUSP8, EYA2, F2RL1, FAM53B, FARP1, FBLN1, FBN3, FGD5, FLOT1, FOXO1, GDF2, GNA12, GPC1, GPD1L, GRB10, GRM4, HDAC4, HIP1R…	regulation of response to stimulus	5.21884e-06	0.00509881
GO:0044093	[ACVR2B, ADAP1, AGAP3, AKT1, ALOX5AP, APC2, ARHGEF10, ARHGEF7, ASAP2, BCR, CARD11, CARM1, CCNK, CEMIP, CNKSR3, CRTC1, CTBP2, DAPK1, DEPDC5, DGKQ, DOCK1, DOK7, F2RL1, FANK1, FBLN1, FLOT1, GRM4, HDAC4, HIP1R, IQSEC1, IRF4, LRRC52, MAP3K9, MAPK1, MED25, NLRP1, NOD2, NOS3, NOXA1, NRP1, NTF3, PAK6, PDPK1, PLCG2, PLCL2, PLXND1, PRKCB, PRKN, PROX1, PSAP, RAB7B, RALBP1, RAP1GAP, RARA, RGS16, RGS3, RGS8, …	positive regulation of molecular function	6.21417e-06	0.00606503
GO:0007275	[ACVR2B, AFDN, AKT1, ALDH5A1, ALPL, ARHGEF10, ARHGEF7, ASIC2, ASPM, ATP2B2, AUTS2, BCR, CACNA1A, CACNB4, CARD11, CARM1, CASP7, CDH13, CDH4, CDH5, CDK5RAP2, CDK6, CECR2, CHL1, CLIC5, CLSTN2, CNTN2, COL5A1, COL6A1, COLQ, COPS3, CRTAC1, CRX, CSGALNACT1, CSK, CTNND2, CUL1, CUX1, DAG1, DLG5, DNAI1, DNMT1, DOCK1, DSCAML1, DTNBP1, E2F5, EHMT1, ELF3, ELF5, ELL, EPB41L3, EPN1, EXOC4, EYA2, F2RL1, FLNB, FL…	multicellular organism development	1.13685e-05	0.0110843
GO:0048731	[ACVR2B, AFDN, AKT1, ALDH5A1, ALPL, ARHGEF10, ARHGEF7, ASIC2, ASPM, ATP2B2, AUTS2, BCR, CACNA1A, CACNB4, CARD11, CARM1, CASP7, CDH13, CDH4, CDH5, CDK5RAP2, CDK6, CECR2, CHL1, CLIC5, CLSTN2, CNTN2, COL5A1, COLQ, CRTAC1, CRX, CSGALNACT1, CSK, CTNND2, CUL1, DAG1, DLG5, DNAI1, DOCK1, DSCAML1, DTNBP1, E2F5, ELF3, ELF5, EPB41L3, EPN1, EXOC4, F2RL1, FLNB, FLOT1, FOXO1, FUT7, GDF2, GPAT4, GPC1, HDAC4, HI…	system development	1.20671e-05	0.0117533
GO:0009968	[AKT1, APC2, CNKSR3, DAG1, DAPK1, DEPDC5, DEPTOR, DLG5, DUSP8, EYA2, F2RL1, FBLN1, FOXO1, GPC1, GPD1L, GRB10, IRF4, LIMD1, MAPK8IP1, MCC, MMRN2, NF2, NOS3, NOTCH1, NRP1, NXN, PADI2, PDPK1, PHPT1, PLCL2, PPIF, PRDM16, PRKCB, PRKN, PTTG1IP, RAB7A, RAB7B, RBMS3, RGS16, RGS9, RPH3AL, RTN4R, SFRP1, SH3BP4, SLIT3, SMARCA4, SORL1, SULF2, TERT, TKFC, TMEM131L, TNFAIP3, TP73, UFD1, VRK3, WNT4, WWC1, WWOX,…	negative regulation of signal transduction	1.21599e-05	0.0118316
GO:0010648	[AKT1, APC2, CNKSR3, DAG1, DAPK1, DEPDC5, DEPTOR, DLG5, DUSP8, EYA2, F2RL1, FBLN1, FOXO1, GPC1, GPD1L, GRB10, IRF4, LIMD1, MAPK8IP1, MCC, MMRN2, NF2, NOS3, NOTCH1, NRP1, NXN, PADI2, PDPK1, PHPT1, PLCL2, PPIF, PRDM16, PRKCB, PRKN, PTTG1IP, RAB7A, RAB7B, RBMS3, RGS16, RGS9, RPH3AL, RTN4R, SFRP1, SH3BP4, SHANK2, SLIT3, SMARCA4, SORL1, STXBP1, SULF2, TERT, TKFC, TMEM131L, TNFAIP3, TP73, UFD1, VRK3, W…	negative regulation of cell communication	1.47623e-05	0.014349
GO:0023057	[AKT1, APC2, CNKSR3, DAG1, DAPK1, DEPDC5, DEPTOR, DLG5, DUSP8, EYA2, F2RL1, FBLN1, FOXO1, GPC1, GPD1L, GRB10, IRF4, LIMD1, MAPK8IP1, MCC, MMRN2, NF2, NOS3, NOTCH1, NRP1, NXN, PADI2, PDPK1, PHPT1, PLCL2, PPIF, PRDM16, PRKCB, PRKN, PTTG1IP, RAB7A, RAB7B, RBMS3, RGS16, RGS9, RPH3AL, RTN4R, SFRP1, SH3BP4, SHANK2, SLIT3, SMARCA4, SORL1, STXBP1, SULF2, TERT, TKFC, TMEM131L, TNFAIP3, TP73, UFD1, VRK3, W…	negative regulation of signaling	1.53252e-05	0.0148808
GO:0060627	[BCR, CACNA1A, CDH13, CSK, F2RL1, FLOT1, HIP1R, LDLRAP1, LRSAM1, NOTCH1, NTF3, PDPK1, PLCG2, PRKN, PTPN23, RAB17, RAB7A, RPH3AL, SGSM1, SNAP91, SORL1, STXBP1, SYT12, SYT2, SYTL3, TBC1D14, TBC1D22A, TBC1D8, YIPF5, ZP3]	regulation of vesicle-mediated transport	1.63193e-05	0.0158297
GO:0000902	[ARHGEF7, AUTS2, CACNA1A, CDH4, CHL1, CLIC5, CNTN2, CTNND2, DAG1, DTNBP1, EPB41L3, FBLN1, FLNB, FLOT1, GNA12, HPN, KIDINS220, KIRREL3, LIMD1, LOC536342, MYO16, NEFH, NOTCH1, NRP1, NRP2, NTF3, NTNG2, OBSL1, PARVB, PLOD3, PLXNA2, PLXNA4, PLXND1, PRKN, PROX1, RADIL, RNF165, RTN4R, SFRP1, SH3D19, SIPA1L1, SIPA1L3, SLIT3, SSH1, STXBP1, SYT2, TENM2, UNC5A, VRK3, WASF2, WDR1]	cell morphogenesis	2.12816e-05	0.0206218
GO:0032990	[ARHGEF7, AUTS2, CACNA1A, CDH4, CHL1, CNTN2, CTNND2, DAG1, DTNBP1, EPB41L3, FLOT1, KIDINS220, KIRREL3, LOC536342, MYH14, MYO16, NEFH, NOTCH1, NRP1, NRP2, NTF3, NTNG2, OBSL1, PLXNA2, PLXNA4, PLXND1, PRKN, RNF165, RTN4R, SIPA1L1, SLIT3, SSH1, STXBP1, SYT2, UNC5A, WASF2]	cell part morphogenesis	3.04535e-05	0.029479
GO:0120039	[ARHGEF7, AUTS2, CACNA1A, CDH4, CHL1, CNTN2, CTNND2, DAG1, DTNBP1, EPB41L3, FLOT1, KIDINS220, KIRREL3, LOC536342, MYO16, NEFH, NOTCH1, NRP1, NRP2, NTF3, NTNG2, OBSL1, PLXNA2, PLXNA4, PLXND1, PRKN, RNF165, RTN4R, SIPA1L1, SLIT3, SSH1, STXBP1, SYT2, UNC5A, WASF2]	plasma membrane bounded cell projection morphogenesis	3.07574e-05	0.0297424
GO:0048858	[ARHGEF7, AUTS2, CACNA1A, CDH4, CHL1, CNTN2, CTNND2, DAG1, DTNBP1, EPB41L3, FLOT1, KIDINS220, KIRREL3, LOC536342, MYO16, NEFH, NOTCH1, NRP1, NRP2, NTF3, NTNG2, OBSL1, PLXNA2, PLXNA4, PLXND1, PRKN, RNF165, RTN4R, SIPA1L1, SLIT3, SSH1, STXBP1, SYT2, UNC5A, WASF2]	cell projection morphogenesis	3.37702e-05	0.032622
GO:0007264	[ARFGEF2, ARHGEF10, ARHGEF10L, ARHGEF28, ARHGEF7, AUTS2, BCR, CDH13, DNMT1, DOCK1, DOCK9, F2RL1, FARP1, FGD5, FLOT1, GNA12, IQSEC1, LOC536342, NOTCH1, NRP1, PAK6, RALBP1, RALGPS1, RAP1GAP, RGL1, RTN4R, SIPA1L1, SIPA1L3, SPATA13, VAV2, WASF2]	small GTPase mediated signal transduction	3.84153e-05	0.0370708
GO:0031032	[ARHGEF10, CDC42BPB, EPB41L3, KIF23, LMOD1, MYH14, NF2, NRP1, OBSL1, PHACTR1, PROX1, PXN, SERPINF2, SFRP1, WASF2, WDR1, WNT4]	actomyosin structure organization	4.07289e-05	0.0392627
GO:0007399	[AFDN, AKT1, ALDH5A1, ARHGEF10, ASIC2, ASPM, ATP2B2, AUTS2, BCR, CACNA1A, CDH4, CDK5RAP2, CDK6, CECR2, CHL1, CLIC5, CLSTN2, CNTN2, COLQ, CRTAC1, CRX, CSK, CTNND2, DAG1, DLG5, DSCAML1, DTNBP1, EPB41L3, FLOT1, HOOK3, KIDINS220, KIRREL3, LOC531974, LOC536342, LRIG1, MAPK1, MBOAT7, MCPH1, MOB2, MYO16, NEFH, NF2, NOTCH1, NRP1, NRP2, NTF3, NTNG2, NTRK2, OBSL1, PADI2, PLOD3, PLXNA2, PLXNA4, PLXND1, PPAR…	nervous system development	4.08821e-05	0.0393695
GO:0072574	[HPN, MKI67, PROX1, SULF2, TNFAIP3]	hepatocyte proliferation	4.51206e-05	0.0434061
GO:0072575	[HPN, MKI67, PROX1, SULF2, TNFAIP3]	epithelial cell proliferation involved in liver morphogenesis	4.51206e-05	0.0434061
GO:0051056	[ARFGEF2, ARHGEF10, ARHGEF10L, ARHGEF28, ARHGEF7, AUTS2, BCR, F2RL1, FARP1, FGD5, FLOT1, IQSEC1, NOTCH1, NRP1, RALGPS1, RAP1GAP, RTN4R, SIPA1L1, SIPA1L3, SPATA13, VAV2]	regulation of small GTPase mediated signal transduction	4.52603e-05	0.0434951
GO:0048468	[AFDN, AKT1, ARHGEF10, ARHGEF7, ASPM, AUTS2, CACNA1A, CACNB4, CDH4, CDH5, CDK5RAP2, CDK6, CDYL, CHL1, CLIC5, CNTN2, CRTAC1, CTNND2, DAG1, DNAH1, DTNBP1, EPB41L3, F2RL1, FBLN1, FLNB, FLOT1, GDF2, GPAT4, HDAC4, HOOK3, KIDINS220, KIRREL3, LIMD1, LMOD1, LOC536342, LRRK1, MAF, MAPK1, MOB2, MYH11, MYO16, MYO18B, NEFH, NF2, NOTCH1, NRP1, NRP2, NTF3, NTNG2, NTRK2, OBSL1, OSBP2, PDPK1, PLOD3, PLXNA2, PLXN…	cell development	4.80442e-05	0.0460744
GO:0042326	[AKT1, CNKSR3, DAG1, DEPTOR, DGKQ, DTNBP1, DUSP8, F2RL1, FBLN1, FOXO1, GPD1L, GRB10, HDAC4, LRRK1, MLXIPL, NF2, NTF3, PDPK1, PKIG, PPIF, PRKDC, PRKN, RPTOR, RTN4R, SFRP1, SH3BP5, SORL1, TNFAIP3, TP73, VRK3]	negative regulation of phosphorylation	4.80146e-05	0.046094
GO:0198738	[APC2, ASPM, CTNND2, DCDC2, FAM53B, FOXO1, GRB10, LGR6, LIMD1, LRRK1, MCC, NOTCH1, NXN, PRKN, PTPN23, RBMS3, SFRP1, SMARCA4, SULF2, TERT, TLR2, TMEM131L, TMEM237, WNT4, WWOX, ZNRF3]	cell-cell signaling by wnt	4.97016e-05	0.0476141
